# Supplementary material for: Prioritization of anti-malarial hits from nature: chemo-informatic profiling of natural products with in vitro antiplasmodial activities and currently registered anti-malarial drugs
Source: Malar J. 2016 Jan 29;15:50. doi: 10.1186/s12936-016-1087-y (PMC4731946; doi:10.1186/s12936-016-1087-y)
Supplement: Supplementary file 1 — 10.1186/s12936-016-1087-yNatural products with in vitro antiplasmodial activities. [file 12936_2016_1087_MOESM1_ESM.xlsx]

## Sheet: Sheet1
NAME	IC50(ug/ml)	IC50(uM)	PLANTS SOURCE	CHEMICAL CLASS	TOXICITY and SPECIAL NOTES
nostocarboline	0.194		cyanobacterium Nostoc 78-12A.	Peptides	very weak cytotoxicity (>100), 600 fold selectivity of Plasmodium over rat myoblast L6 cells
Caesalpinins ME(150)		3.6	CH2Cl2 extract of Caesalpinia crista L.	Diterpenes
rel-(2S,5R,6R,8S,9S,10R,18S,19R)-18,19-diacetoxy-18,19-epoxy-6-methoxy-2-(2-methylbutanoyloxy)cleroda-3,13(16),14-triene (146)		6	bark of Casearia grewiifolia Vent. (Flacourtiaceae)	Diterpenes
casamembrol A (137)		0.57	Laetia procera (Poepp.) Eichler (Flacourtiaceae)	Diterpenes
laetiaprocerine A(138)		0.58	Laetia procera (Poepp.) Eichler (Flacourtiaceae)	Diterpenes	selectivity index of 6.8
Garcinane (209)		3	roots of Garcinia polyantha Oliv	Triterpene
Chryslandicin (92)		1	roots of Kniphofia foliosa Hochst. (Asphodelaceae).	Quinones
12,15-dihydroxylabda-8 (17),13-dien-19-oic acid (134)		4.6	dried fruits of Juniperus seravschanica Komarov (Cupressaceae)	Diterpenes
helenalin-[2-(1-hydroxyethyl)acrylate] (109)		1	leaves of Vernoniopsis caudate (Drake) Humbert (Asteraceae)	Sesquiterpene	cytotoxicity on KB cells (IC50 < 1 mM)
Caesalpinins MF(151)		4.1	CH2Cl2 extract of Caesalpinia crista L.	Diterpenes
Caesalpinins MA (149)		3.5	CH2Cl2 extract of Caesalpinia crista L.	Diterpenes
caesalpinins C (159)		0.76	CH2Cl2 extract of Caesalpinia crista L.	Diterpenes
Caesalpinins MJ(155)		1.9	CH2Cl2 extract of Caesalpinia crista L.	Diterpenes
norcaesalpinins E (171)		0.09	CH2Cl2 extract of Caesalpinia crista L.	Diterpenes
caesalpinins N (165)		0.12	CH2Cl2 extract of Caesalpinia crista L.	Diterpenes
bonducellpins C (180)		0.12	CH2Cl2 extract of Caesalpinia crista L.	Diterpenes
Caesalpinins MG(152)		2.5	CH2Cl2 extract of Caesalpinia crista L.	Diterpenes
7-acetoxybonducellpin C (181)		0.6	CH2Cl2 extract of Caesalpinia crista L.	Diterpenes
Natantimal_2_191		3.1	Plectranthus species (Lamiaceae)	Diterpenes	low degree of specificity towards the malaria parasite
10,11-Epidioxy-1,3,5-cadinatriene			Constit. of Cyperus rotundus (nutgrass)
laetiaprocerine B(139)		4.44	Laetia procera (Poepp.) Eichler (Flacourtiaceae)	Diterpenes
3-O-Benzoylhosloppone	0.4		Hoslundia opposita (Rtbk)	Chalcones
2-β-D-glycopyrasyloxy-1-hydroxytrideca-3,5,7,9,11-pentayne (289)			Bidens pilosa (Compositae).	Acetylenes
Natantimal_10_flavonoid_112		0.96	W. indica	Flavonoids
Natantimal_10_flavonoid_111			O. kirkii	Flavonoids	selectivity was quite low
Naucleaorine (277)		8	Nauclea orientalis (L.)	Alkaloid
8a-tigloyloxy-hirsutinolide-13-O-acetate (115)		3.9	Vernonia cinerea Less. (Asteraceae)	Sesquiterpene
8a-(4-hydroxy-ethacryloyloxy)-hirsutinolide-13-O-acetate (116)		3.7	Vernonia cinerea Less. (Asteraceae)	Sesquiterpene
Natantimal_10_ chromenes_27	0.64		Machaerium multiflorum (Fabaceae)	Chromenes
Ent-18-E-Caffeoyloxy-8(17)-labden-15-oic acid (69)	21		Nuxia sphaerocephala	Terpenes
Ent-15-E-Caffeoyloxy-8(17)-labden-18-oic acid (70)	16		Nuxia sphaerocephala	Terpenes
Terpenoid benzoquinones and analogues 85		2.8uM-13.9uM	Cordia globifera (Boraginaceae)	Terpenes
Terpenoid benzoquinones and analogues 86		3.8uM-13.9uM	Cordia globifera (Boraginaceae)	Terpenes
Terpenoid benzoquinones and analogues 87		4.8uM-13.9uM	Cordia globifera (Boraginaceae)	Terpenes
Natantimal_6_ 281		0.3	sponge Plakortis halichondrioides (Plakinidae).	Endoperoxides
Natantimal_6_ 282		3	sponge Plakortis halichondrioides (Plakinidae).	Endoperoxides
(13S)-Ent-7β-Hydroxy-3-cleroden-15-oic acid (64):	14.6		Nuxia sphaerocephala	Terpenes
Ent-7β Hydroxy-2-oxo-3-cleroden-15-oic acid (65):	4.3		Nuxia sphaerocephala	Terpenes
Natantimal_3_10		3	Distephanus angulifolius (Asteraceae)	Terpenes
Caesalpinins ML(156)		0.65	CH2Cl2 extract of Caesalpinia crista L.	Diterpenes
Natantimal_5_144	3.4		Pedilanthus tithymaloides	Terpenes
7,20-Diisocyanoadociane			Adocia sp., Great Barrier reef, Cymbastela hooperi
Natantimal_3_30		11	Croton steenkampianus	Terpenes
Natantimal_6_steroid 93		23.5 to 54.8 μM	sponge Callyspongia fibrosa (Callyspongiidae)	Terpenes
berkleasmins A_6_10		6	saprobic fungus Berkleasminum nigroapicale	Terpenes
laetiaprocerine C(140)		4.66	Laetia procera (Poepp.) Eichler (Flacourtiaceae)	Diterpenes
LT1 (244) 1-O-(30S)-hydroxybutanoyllycorin		1.6	bulbs of Lycoris traubii Hayward (Amaryllidaceae)	Alkaloid
Natantimal_6_ 188		4.5	Monanchora arbuscula and Clathria calla	Alkaloid
Natantimal_6_ 189		4.5	Monanchora arbuscula and Clathria calla	Alkaloid
isocochlioquinone A (94)	1.4		fungus Drechslera dematioidea	Terpenes
Natantimal_6_steroidal peroxides 94		6.28	Ciocalapata sp. (Halichondriidae)	Terpenes	cytotoxicity against human cells in a breast cancer; very little toxicity against human fibroblasts
Natantimal_6_ 133		8.7	Momordica balsamina (Curcubitaceae)	Terpenes
northalfoetidine (44)	2.8		Thalictrum flavum (Ranunculaceae)	Alkaloid
Natantimal_6_ 194		4.5	Monanchora arbuscula and Clathria calla	Alkaloid
Natantimal_6_ 193		4.5	Monanchora arbuscula and Clathria calla	Alkaloid
20-epibryonolic acid (218)		3.7	Cogniauxia podolaena Baill. (Cucurbitaceae)	Triterpene
13a-epi-dioxiabiet-8(14)-en-18-ol (188)		0.344	Hyptis suaveolens (L.) Poit. (Lamiaceae)	Diterpenes
12a-epimillettosin (20)		22	Millettia usaramensis	Flavonoids
Natantimal_6_ 198		12.4	marine sponge species Amphimedon	Alkaloid
Natantimal_6_ 249		8.4	Diospyros sanza-minika (Ebenaceae)	Phenolics
Natantimal_6_ 250		1.3	Diospyros sanza-minika (Ebenaceae)	Phenolics
Natantimal_6_ 251		11.3	Diospyros sanza-minika (Ebenaceae)	Phenolics
(R)-1,2-dihydroxytrideca-3,5,7,9,11-pentayne (288)		1.8	Bidens pilosa (Compositae).	Acetylenes
Natantimal_10_flavonoid_113		1	W. indica	Flavonoids
Natantimal_3_9		3	Distephanus angulifolius (Asteraceae)	Terpenes
joziknipholones A (89)		0.164	Bulbine frutescens Willd. (Asphodelaceae)	Quinones
joziknipholones B (90)		0.27	Bulbine frutescens Willd. (Asphodelaceae)	Quinones
magnolamine (261)		1.28	leaves of Michelia figo (Lour.) Sprenge (Magnioliaceae).	Alkaloid
Biflavanone (30)		0.157	80% ethanol extract from the outer barkof Ochna integerrima Lour. (Merr.) (Ochnaceae)	Flavonoids
betulinic acid 3-caffeate (206)		0.98	Diospyros quaesita Thwaite	Triterpene	epidermoid (KB) cancer cell line revealed cytotoxicity at an IC50 of 4.0 mM
Ent-2,7-Dioxo-3-cleroden-15-oic acid (66):	8		Nuxia sphaerocephala	Terpenes
Natantimal_3_37		25.2	Croton steenkampianus	Terpenes
Natantimal_10_ chromenes_26	0.12		Machaerium multiflorum (Fabaceae)	Chromenes
Hop-17(21)-en-6R,12-diol (143)			fungus Aschersonia paraphysata	Terpenes
Natantimal_6_ 196		16.3	marine sponge species Amphimedon	Alkaloid
rel-(2S,5R,6R,8S,9S,10R,18S,19R)-18,19-diacetoxy-18,19-epoxy-6-hydroxy-2-(2-methylbutanoyloxy)cleroda-3,13(16),14-triene (147)		6	bark of Casearia grewiifolia Vent. (Flacourtiaceae)	Diterpenes
dimethylisoborreverine (168)		0.02	Flindersia ambionensis	Alkaloid	trophozoite-stage parasites were more susceptible to this drug Trophozoites treated with this showed changes in food vacuole morphology. Reduction of hemozoin formation that does not appear to be inhibited via the direct binding of heme.
Natantimal_6_ 190		4.5	Monanchora arbuscula and Clathria calla	Alkaloid
Methyl uguenesonate (88)	13.8		Vepris uguenensis	Terpenes
Natantimal_6_ 343		0.3 to 56 μM	red alga Callophycus serratus (Solieriaceae)	Others
12S,16S/R-dihydroxy-ent-labda-7,13-dien-15,16-olide (135)		7.2	Vitex rehmannii Gurke (Lamiaceae)	Diterpenes	cytotoxic properties
Natantimal_3_36		67.3	Croton steenkampianus	Terpenes
Natantimal_3_38		7.5	Croton steenkampianus	Terpenes
Terpenoid benzoquinones and analogues 84		1.8uM-13.9uM	Cordia globifera (Boraginaceae)	Terpenes
Ent-18-E-Caffeoyloxy-7β-hydroxy-3-cleroden-15-oic acid (67)	7.3		Nuxia sphaerocephala	Terpenes
matopensine-type N-oxide (53)			Acanthostrongylophora sponge	Alkaloid
wedelolides B(114)		9.1	leaves of Wedelia trilobata Hitchc	Sesquiterpene
Natantimal_6_ 176		4	Doryphora sassafras (Monimiaceae)	Alkaloid
Alstoumerine		13.1	Alstonia macrophylla (Stbk, Rtbk)	Alkaloid
Natantimal_10_ aurones_9		0.03	Kayser et al	Flavonoids	selectivity indices of >100
Natantimal_10_ aurones_10		0.007	Kayser et al	Flavonoids	selectivity indices of >500
9α-acetoxy-15-hydroxy-8β-(2-methylbutyryloxy)-14-oxo- 4,5-trans-acanthospermolide), 131		2.23	Acanthospermum hispidum harvested in Benin Republic	Terpenes	showed a high selectivity index (SI: 18.4)
Natantimal_6_ 136			mushroom Ganoderma lucidum (Polyporaceae)	Terpenes
Terpenoid benzoquinones and analogues 88		5.8uM-13.9uM	Cordia globifera (Boraginaceae)	Terpenes
Terpenoid benzoquinones and analogues 89		6.8uM-13.9uM	Cordia globifera (Boraginaceae)	Terpenes
16-Oxolabda-8(17),12(E)-dien-15-oic acid (75)	26		seeds of Turreanthus africanus (Meliaceae)	Terpenes
3b-hydroxy-lupenal (202)		7.2	leaves of Nuxia sphaerocephala	Triterpene
3-oxolupenal (201)		3.6	leaves of Nuxia sphaerocephala	Triterpene
methyl-14,15-epoxylabda-8(17),12(E)-Diene-16-oate (76)			seeds of Turreanthus africanus (Meliaceae)	Terpenes
Natantimal_6_ 179		15.5	Clausena harmandiana (Rutaceae)	Alkaloid
Natantimal_6_ 180		12.2	Clausena harmandiana (Rutaceae)	Alkaloid
andinermals C_38		17.9	Andira inermis	Flavonoids
urospermal A-15-O-acetate (136)	0.8		Dicoma tomentosa (Asteraceae) from Burkina Faso	Terpenes	cytotoxic compound (SI = 3.3).
15-acetoxy-8β-[(2-methylbutyryloxy)]-14-oxo-4,5-cis-acanthospermolide), 130		2.9	Acanthospermum hispidum harvested in Benin Republic	Terpenes
Turraeanin A (77)			seeds of Turreanthus africanus (Meliaceae)	Terpenes
Natantimal_3_181		7	Piper heterophyllum and P. aduncum	Others
Natantimal_6_ 138			mushroom Ganoderma lucidum (Polyporaceae)	Terpenes
sesquiterpene lactones 103	1.2		Camchaya calcarea	Terpenes
helenalin-[2-hydroxyethyl-3-methyl)acrylate] (110)		0.19	leaves of Vernoniopsis caudate (Drake) Humbert (Asteraceae)	Sesquiterpene	cytotoxicity on KB cells (IC50 < 1 mM)
11a,13-dihydrohelenalin-[2-(1-hydroxyethyl)acrylate] (111)		0.41	leaves of Vernoniopsis caudate (Drake) Humbert (Asteraceae)	Sesquiterpene	cytotoxicity on KB cells (IC50 < 1 mM)
Natantimal_6_ 355		5.1	fungus Emericella rugulosa.	Others	cytotoxicity against three cancer cell lines
Natantimal_10_ chromenes_25	0.6		Machaerium multiflorum (Fabaceae)	Chromenes
Harunganol A (101)		3.7	root bark of Harungana madagascariensis Poir. (Clusiaceae)	Quinones
pestalactams B (216)		25	endophytic fungus Pestalotiopsis sp	Alkaloid
Chalcones (39)		9.5	Polygonum senegalense Meisn. (Polygonaceae)	Flavonoids
Prenylflavanone (79)	9.2		Erythrina fusca	Flavonoids
10-(chrysophanol-70-yl)-10-(x)-hydroxychrysophanol-9-anthrone (91)		0.5	roots of Kniphofia foliosa Hochst. (Asphodelaceae).	Quinones
aporphine-benzylisoquinoline alkaloids 39	11.2		roots of Thalictrum faberi	Alkaloid
aporphine-benzylisoquinoline alkaloids 38	10.2		roots of Thalictrum faberi	Alkaloid
aporphine-benzylisoquinoline alkaloids 37	24.2		roots of Thalictrum faberi	Alkaloid
Natantimal_10_ Alkaloids_9		2.6	Swinglea glutinosa (Rutaceae)	Alkaloid
Natantimal_10_flavonoid_86	3.7		Artocarpus rigidus	Flavonoids
(13S)-Ent-18-E-Coumaroyloxy-8(17)-labden-15-oic acid (68)	11.4		Nuxia sphaerocephala	Terpenes
Natantimal_3_155		12.7	Piper glabratum and P. acutifolium	Others
Natantimal_10_ isoflavonoid_15		22.5	Erythrina sacleuxii	Flavonoids
5,7,3’,4’-tetramethoxyflavone (50)	4.06		Kaempferia parviflora (Zingiberaceae)	Flavonoids
Natantimal_10_ Alkaloids_8		0.3	Swinglea glutinosa (Rutaceae)	Alkaloid
Natantimal_2_189		4.6	Plectranthus species (Lamiaceae)	Diterpenes	low degree of specificity towards the malaria parasite
7,8b,9b,14a,15b-pentaacetoxy-3b-benzoyloxy-1a,5b-dihydroxyjatropha-6(7),12-diene (198)		6	Latex of Pedilanthus tithymaloides (L.) Poit. (Euphorbiaceae)	Diterpenes
1a,7,8b,9b,14a,15b-hexaacetoxy-3b-benzoyloxy-5b-hydroxyjatropha-6(7),12-diene (199)		5.8	Latex of Pedilanthus tithymaloides (L.) Poit. (Euphorbiaceae)	Diterpenes
1a,8b,9b,14a,15b-pentaacetoxy-3b-benzoyloxy-7-oxojatropha-5,12-diene (197)		4.9	Latex of Pedilanthus tithymaloides (L.) Poit. (Euphorbiaceae)	Diterpenes
1a,13b,14atrihydroxy-3b,7b-dibenzoyloxy-9b,15b-diacetoxyjatropha-5,11 E-diene (196)		5.9	Latex of Pedilanthus tithymaloides (L.) Poit. (Euphorbiaceae)	Diterpenes
Natantimal_6_steroid 92		22.5 to 54.8 μM	sponge Callyspongia fibrosa (Callyspongiidae)	Terpenes
Natantimal_5_118	0.85		fungus Stachybotrys nephrospora	Terpenes	not toxic in Vero cell line
2-acetoxy-3-deacetoxycaesaldekarin E (177)		0.098	CH2Cl2 extract of Caesalpinia crista L.	Diterpenes
13α-epi-dioxiabiet-8(14)-en-18-ol (120)	0.1		leaves of Hyptis suaveolens	Terpenes
caesalpinins P (166)		1.7	CH2Cl2 extract of Caesalpinia crista L.	Diterpenes
norcaesalpinins MC (157)		3.1	CH2Cl2 extract of Caesalpinia crista L.	Diterpenes
caesalpinins F (162)		0.65	CH2Cl2 extract of Caesalpinia crista L.	Diterpenes
bonducellpins B (179)		0.24	CH2Cl2 extract of Caesalpinia crista L.	Diterpenes
norcaesalpinins F (172)		0.14	CH2Cl2 extract of Caesalpinia crista L.	Diterpenes
caesalpinins J(163)		1	CH2Cl2 extract of Caesalpinia crista L.	Diterpenes
1-deacetoxy-1-oxocaesalmin C (182)		2.9	CH2Cl2 extract of Caesalpinia crista L.	Diterpenes
norcaesalpinins MD(158)		1	CH2Cl2 extract of Caesalpinia crista L.	Diterpenes
caesalpinins K (164)		0.4	CH2Cl2 extract of Caesalpinia crista L.	Diterpenes
natantimal_2_Steroid_232		7.4	Caralluma tuberculata N.E.Br.	Steriods
natantimal_2_Steroid_236		7.5	Caralluma tuberculata N.E.Br.	Steriods
natantimal_2_Steroid_235		5.7	Caralluma tuberculata N.E.Br.	Steriods
Caesalpinins MI(154)		2.1	CH2Cl2 extract of Caesalpinia crista L.	Diterpenes
(1S,5S,9S,10S,11R,13R)-1,11-dihydroxy-pimara-8(14),15-diene (148)		10.5	Kaempferia marginata	Diterpenes
caesalpinins D (160)		0.8	CH2Cl2 extract of Caesalpinia crista L.	Diterpenes
caesalpinins E (161)		6.5	CH2Cl2 extract of Caesalpinia crista L.	Diterpenes
Natantimal_6_steroid 90		20.5 to 54.8 μM	sponge Callyspongia fibrosa (Callyspongiidae)	Terpenes
2-acetoxycaesaldekarin E (176)		6.5	CH2Cl2 extract of Caesalpinia crista L.	Diterpenes
Natantimal_6_steroid 91		21.5 to 54.8 μM	sponge Callyspongia fibrosa (Callyspongiidae)	Terpenes
Natantimal_6_ 130		4	Momordica balsamina (Curcubitaceae)	Terpenes
Natantimal_6_ 269		1.1	South Pacific marine sponges of the genus Xestospongia (Petrosiidae)	Quinones	farnesyltransferase inhibitor
domesticulide C (222)		4.1	Lansium domesticum Correa (Meliaceae)	Triterpene
Caesalpinins MH(153)		7	CH2Cl2 extract of Caesalpinia crista L.	Diterpenes
Sodium 4'-O-demethylknipholone 6'-O-sulfate (88)		7.9	Bulbine frutescens Willd. (Asphodelaceae)	Quinones
cochinchinone C (52)		6.3	roots of Cratoxylum cochinchinense Blume (Clusiaceae)	Xanthones
artonin F		4.8	Artocarpus rigidus Blume	Flavonoids
Dictyochromenol (75)		9.58	Piper tricuspe C.DC. (Piperaceae)	Phenolics	selectivity index suggests their high toxicity
Natantimal_5_139			Caribbean gorgonian octocoral Eunicea sp.	Terpenes
wedelolides A (113)		4.2	leaves of Wedelia trilobata Hitchc	Sesquiterpene
11-Methoxyakuammicine		41.3	Alstonia angustifolia (Rt)	Alkaloid
cucurbitacin D (170)		4	Cogniauxia podolaena (Cucurbitaceae) is traditionally used in Congo Brazzaville	Terpenes	High cytotoxicity
trichirubine B (176)	0.2		T. rubescens	Limonoids
trichirubine A (175)	0.3		T. rubescens	Limonoids
11(13)-dehydroivaxillin (17)			EtOAc extracts of Carpesium cernuum	Terpenes
Ceramicine B (89)		0.56	Chisocheton ceramicus	Terpenes
dehydrobrachylaenolide (138)		1.865	Dicoma anomala subsp. gerrardii from the Brits region of North West Province of South Africa	Terpenes
Natantimal_6_ 270		3.9	South Pacific marine sponges of the genus Xestospongia (Petrosiidae)	Quinones	farnesyltransferase inhibitor
ent-kaur-16-en-19-oic acid (67)			Schefflera umbellifera (Araliaceae)	Terpenes
Natantimal_5_125	0.67		Parinari capensis	Terpenes	High toxicity profiles
Natantimal_5_124	0.54		Parinari capensis	Terpenes	High toxicity profiles
Natantimal_5_126	1.57		Parinari capensis	Terpenes	High toxicity profiles
methyl 6-acetoxyangolensate (223)		7.2	Lansium domesticum Correa (Meliaceae)	Triterpene
Na-methylepipachysamine D (283)		10.3	Sarcococca hookeriana Baill. (Buxaceae)	Alkaloid
Natantimal_10_ Alkaloids_78	0.6		aerial part and bulbs of Lycoris traubii (Amaryllidaceae)	Alkaloid
Natantimal_10_ Alkaloids_83	0.62		aerial part and bulbs of Lycoris traubii (Amaryllidaceae)	Alkaloid
Neurolenin D		0.62	Neurolaena lobata (Wp)	Sesquiterpene
Neurolenin C		0.62	Neurolaena lobata (Wp)	Sesquiterpene
Neurolenin A		0.92	Neurolaena lobata (Wp)	Sesquiterpene
Natantimal_8_ 82	0.2		Marine microorganism Streptomyces sp. H668
2a,3b-dihydroxy-olean-12-en-28-oic acid (120)		21.1	Grewia bilamellata	Terpenes
2 ,3 ,19 -Trihydroxy-urs-12-20-en-28-oic acid (168)	0.9		Kigelia africana (Bignoniaceae)	Terpenes
3a,23-dihydroxyurs-12-en-28-oic acid (215)		12.7	Nauclea orientalis (L.)	Triterpene
Decarestrictine C1			Penicillium corylophilum and Penicillium simplicissimum
Korupensamine B	0.18		Ancistrocladus korupensis
Korupensamine E	2		Ancistrocladus korupensis
Astibilin		23.31	Andira inermis	Flavonoids
6-Hydroxyluteolin-7-O-(100 -a-rhamnoside) (161)		2.13	Vriesea sanguinolenta	Flavonoids	flavonoids are shown to inhibit the influx of L-glutamine and myoinositol into infected erythrocytes.
Natantimal_6_ 258		1.4	Cratoxylum maingayi and Cratoxylum cochinchinense (Clusiaceae)	Xanthones	cytotoxicity toward the NC1-H187 cancer cell
Natantimal_3_82		17	Chisocheton ceramicus	Terpenes
Natantimal_6_ 346		0.3 to 56 μM	red alga Callophycus serratus (Solieriaceae)	Others
Natantimal_6_ 347		0.3 to 56 μM	red alga Callophycus serratus (Solieriaceae)	Others
Tetranorditerpenoid dilactones 76		0.1 – 8	Fungus Sclerotinia homoeocarpa	Terpenes	showed high cytotoxicity
Tetranorditerpenoid dilactones 80		0.1 – 8	Fungus Sclerotinia homoeocarpa	Terpenes	showed high cytotoxicity
Tetranorditerpenoid dilactones 75		0.1 – 8	Fungus Sclerotinia homoeocarpa	Terpenes	showed high cytotoxicity
Tetranorditerpenoid dilactones 78		0.1 – 8	Fungus Sclerotinia homoeocarpa	Terpenes	showed high cytotoxicity
3β-hydroxylupenal (3β-hydroxylup-20(29)-en-30-al) (157)	4.67		leaves of Nuxia sphaerocephala (Loganiaceae)	Terpenes
Tetranorditerpenoid dilactones 79		0.1 – 8	Fungus Sclerotinia homoeocarpa	Terpenes	showed high cytotoxicity
Garciniaxanthone (56)		3	Garcinia polyantha	Xanthones
Tetranorditerpenoid dilactones 74		0.1 – 8	Fungus Sclerotinia homoeocarpa	Terpenes	showed high cytotoxicity
Tetranorditerpenoid dilactones 77		0.1 – 8	Fungus Sclerotinia homoeocarpa	Terpenes	showed high cytotoxicity
Glinoside A	39		Glinus oppositifolius (Ap)	Triterpenoid
glinoside A (108)	42.3		Glinus oppositifolius	Terpenes
alisiaquinones B_53			New Caledonian deep-water sponge	Xanthones	Inhibit Pfnek-1 and a protein farnesyl transferase (PFT)
alisiaquinones C_54		0.9	New Caledonian deep-water sponge	Xanthones	Inhibit Pfnek-1 and a protein farnesyl transferase (PFT). relatively high level of toxicity in-vivo.
Alisiaquinone C (25)			New Caledonian deep water sponge	Quinones	displayed micromolar range activity on two enzymatic targets of importance for the control of malaria, the plasmodial kinase Pfnek-1 and a protein farnesyl transferase
alisiaquinones A_52			New Caledonian deep-water sponge	Xanthones	Inhibit Pfnek-1 and a protein farnesyl transferase (PFT). relatively high level of toxicity in vivo.
Tetranorditerpenoid dilactones 81		0.1 – 8	Fungus Sclerotinia homoeocarpa	Terpenes	showed high cytotoxicity
Ceramicine B		0.6	Chisocheton ceramicus	Limonoids
Depudecin			Alternaria brassicicola, Xylaria spp., Nimbya scirpicola
garcihombronane D (141)		7.7	Garcinia cymosa (Clusiaceae)	Terpenes
Ineupatorolide A		0.019	Carpesium rosulatum (Asteraceae)	Sesquiterpene lactones	Showed good in vivo activity.
ineupatorolide A (127)		0.019	whole plants of Carpesium rosulatum Miq	Sesquiterpene	potential antimalarial activity in vivo exhibited a significant blood schizontocidal activity
Natantimal_5_266	0.2		marine Streptomyces sp. strain H668		did not show cytotoxicity at 4.75 lg/mL. alteration of normal membrane permeability to cationic sp. putative mechanism of action for these polyethers is via transfer of ions through the membrane.
Natantimal_3_191		0.32	Holostylis reniformis	Lignan	low toxicity for these lignans in a hepatic cell line (Hep G2A16).
Natantimal_10_ 34		12	Larrea tridentata (Zygophyllaceae)	Lignan	a β-ketoacyl-ACP-reductase.
endodesmiadiol (51)		15	Endodesmia calophylloides (Guttiferae)	Terpenes
hirsutinolides 259	1.8		Vernonia staehelinoides	Others
Isonitrile diterpenes 69		1	sponge Ciocalapata sp. (Halichondriidae).
hirsutinolides 260	2.6		Vernonia staehelinoides
8a-(2-methylacryloyloxy)-3-oxo-1-desoxy-1,2-dehydrohirsutinolide-13-O-acetate(118)		4.5	leaves of Vernonia staehelinoidesMart. ex Baker (Asteraceae)	Sesquiterpene	cytotoxic to mammalian Chinese Hamster Ovarian cells at similar concentrations.
Natantimal_6_ 72		1.5	tropical marine sponge Cymbastela hooperi (Axinellidae)	Alkaloid
Natantimal_6_ 73		41	tropical marine sponge Cymbastela hooperi (Axinellidae)	Terpenes
Terpenoid benzoquinones and analogues 83		0.8uM-13.9uM	Cordia globifera (Boraginaceae)	Terpenes
Isonitrile diterpenes 70		1	sponge Ciocalapata sp. (Halichondriidae).
sarachine (219)		0.025	Saracha punctata	Others
Aberrarone A (47)		30.3	Caribbean sea whip Pseudopterogorgia elisabethae (Gorgoniidae)	Terpenes
5'-O-demethylhamatine (270)		2.5	roots of a recently discovered Ancistrocladus taxon	Alkaloid
caffeic acid ester derivatives (8)	90		Phlomis brunneogaleata (Lamiaceae)	Coumarins
Natantimal_6_ 175		3	Doryphora sassafras (Monimiaceae)	Alkaloid	showed no activity at 120 μM
11-hydroxycryptolepine (56)			Cryptolepis sanguinolenta harvested from Guinea-Bissau	Alkaloid
Sanguinarine (48)	2.65		Argemone mexicana (Papaveraceae) is widely used in Sudanese traditional medicine	Alkaloid
Isoneocryptolepine		0.2	Cryptolepine sanguinolenta	indoloquinolines
fagaronine (14)	0.018		Fagara zanthoxyloides (Rutaceae)	Alkaloid
Nitidine (39)	0.04		Toddalia asiatica	Alkaloid	High cytotoxicity.
abieta-7,13-diene (194)		7.4	Juniperus procera Hochst. ex Endl. (Cupressaceae) berries	Diterpenes
2,3,22,23-Tetrahydroxy-2,6,10,15,19,23-hexamethyl-6,10,14,18-tetracosatetraene (3R,22R) (200)		7	stem bark of Ekebergia capensis Sparrm	Triterpene
Natantimal_5_121		7	Ekebergia capensis	Terpenes
Natantimal_6_ 155		23.7	Ormocarpum kirkii (Papilionaceae)	Flavonoids
sesquiterpene lactones 104	0.3		Camchaya calcarea	Terpenes
5-epi-isocentratherin (126)		8	Camchaya calcarea Kitam. (Asteraceae)	Sesquiterpene
Anolignan B		20.5	Terminalia bellerica (Ft rind)	Lignans
hydroxyvernolide (124)	11.4		Vernonia sp.	Terpenes
Coronarin B (74)		26	fruits and leaves of Aframomum latifolium or Aframomum sceptrum (Zingiberaceae)	Terpenes
(+)-Nyasol		12	Asparagus africanus (Rt)	Lignans
20-epi-Antirhine		7.51	Alstonia macrophylla (Stbk, Rtbk)	Alkaloid
Vernodalin		1.4	Carpesium rosulatum (Asteraceae)	Sesquiterpene lactones	selectivity indices of 2.79
vernodalin (135)		3	Distephanus angulifolius	Terpenes
swertiamarin (28)		44	Fagraea fragrans (Gentianaceae) collected in Cambodia, Enicostemma littorale (Gentianaceae)	Terpenes	in vitro in a schizont maturation inhibition
Gentiopicroside			Widespread in the Gentianaceae, e.g. Swertia and Gentiana spp.
gentiopicroside (26)		220	Fagraea fragrans (Gentianaceae) collected in Cambodia	Terpenes
sweroside (27)		221	Fagraea fragrans (Gentianaceae) collected in Cambodia	Terpenes
allicin (251)				Others	inhibited CSP processing and prevented sporozoite invasion of host cells in vitro. cysteine protease inhibitor
17-(methoxycarbonyl)-28-nor-Isoiguesterin	0.0371	#REF!	Salacia kraussii (Rt)	Triterpenoids
Caryophyllene-16-α-oxide		0.345	Cyperus rotundus (T)	Sesquiterpene
153_sesquiterpenes	5		Achillea millefolium	Sesquiterpenes
Ancistrobertsonine A		15.9	Ancistrocladus robertsoniorum (St, L)	Alkaloid
Sitosterol 3-O-β-D-glucopyranoside sterol	1.9	#REF!	Dacryoedes edulis (Burseraceae)
2-acetyl-7,8-dimethoxy-naphtho-[2,3b]-furan-4,9-dione		2.96	Tabebuia ochracea (inner Stbk), Tabebuia billbergii	Quinones
2-acetyl-7-hydroxi-8-methoxy-naphtho-[2,3b]-furan-4,9-dione		11.8	Tabebuia ochracea (inner Stbk), Tabebuia billbergii	Quinones
1þ-Hydroperoxyisobilin_150	1		Achillea millefolium	Sesquiterpenes
myricetin		57.3		Flavonoids
(E)-oroidin (9)_8	3.9		Agelas oroides	Peptides	potent enzyme PfFabI inhibitor, 0.77uM
Girolline (81)		0.215	Cymbastela cantharella	Alkaloid	involves inhibition of parasitic protein synthesis
dispacamide B (220)		3.3	sponges in the genera Axinella (Axinellidae) and Agelas (Agelasidae)	Alkaloid
Natantimal_3_128		23.8	Arrabidaea patellifera	Flavonoids
ellagic acid			Punica granatum L. (Lythraceae)	Tannins
Ellagic acid (228)		0.5	Tristaniopsis species	Others
Quercetin	6.07	#REF!	Dacryoedes edulis (Burseraceae)		Cytotoxicity, >100ug/ml; selectivity index, >17
isoquercitrin		0.0023	Hydrangeae dulcis folium	Flavonoids
Natantimal_5_167_gossypitrin	10		Phlomis brunneogaleata	Flavonoids	inhibit FabI enzyme
fisetin		8.2		Flavonoids
luteolin (141)		11	Dietary products	Flavonoids
homogentisic acid (354)		12	marine sponge Pseudoceratina sp. (Pseudoceratinidae)	Others	inhibited a specific protein kinase of P. falciparum (Pfnek-1), 1.8uM
morin		110.4		Flavonoids
Natantimal_5_171			Ochna integerrima	Flavonoids
isoliquiritigenin		7.8	Dalbergia louvelli	Chalcones
piceid		13.2	Leaves Parthenocissus tricuspidata Planch. (Vitaceae)	Stilbenes
apigenin		17.4		Flavonoids
Cupressusflavone		30		Flavonoids
Amentoflavone		50.7	Allanblackia montocola, Celaenodendron mexicanum	Flavonoids
Lanaroflavone		0.48	Campnosperma panamensis
Lanaroflavone		0.48	Campnosperma panamensis	Flavonoids	high selectivity index value (SI = 159),
daidzein		103.7		Flavonoids
Genistein		2	Andira inermis (St, L)
genistein (164)	4.1		Andira inermis	Flavonoids
morelloflavone (56)		17	Endodesmia calophylloides (Guttiferae)	Terpenes
volkensiflavone (57)		15	Endodesmia calophylloides (Guttiferae)	Terpenes
(+)- volkensiflavone		48	Garcinia Livingstonei	Flavonoids
isochamaejasmin (159)		7.3	Ormocarpum kirkii (Papilionaceae)	Flavonoids	selectivity was rather limited
Natantimal_6_ 246		0.7uM-27um	Flacourtia indica (Flacourtiaceae)	Phenolics
galangin		39.4		Flavonoids
Chrysin		29.8		Flavonoids
5-hydroxy-flavone		65.9		Flavonoids
7-hydroxyflavone		65.5		Flavonoids
Natantimal_6_ 242		1	Jacaranda glabra (Bignoniaceae)	Phenolics	Low cytotoxicity toward L-6 cells
Natantimal_6_ 244		0.8	Jacaranda glabra (Bignoniaceae)	Phenolics	Low cytotoxicity toward L-6 cells
Natantimal_6_ 243		0.8	Jacaranda glabra (Bignoniaceae)	Phenolics	Low cytotoxicity toward L-6 cells
Natantimal_6_ 241		1.5	Jacaranda glabra (Bignoniaceae)	Phenolics	high cytotoxicity toward L-6 cells
malabaricone A (360)		8.6	Knema glauca (Myristicaceae).	Alkaloid
Violacein (174)		1	Flindersia ambionensis	Alkaloid
L-tryptophan		81.3	Scrophularia cryptophila	Others
Quindoline		229	Cryptolepis sanguinolenta (Rt)	Alkaloid
coumarin (1)	9		Amburana cearensis (Fabaceae)	Coumarins
dihydrorutaecarpine (280)		3.4	Zanthoxylum flavum Vahl (Rutaceae)	Alkaloid
Bruceacanthinoside		25	Brucea javanica (St)	Alkaloid
Sampangine	0.42	#REF!	Duguetia hadrantha (Stbk)	Alkaloid
Aloe-emodin (14)			Stephania dinklagei	Quinones
1,7-Dihydroxyxanthone (Euxanthone)	3.88		Garcinia dulcis (Bk)	Flavonoids
8-epi-Xanthin	125		Xanthium strumarium (Ap)	Purine
(-) epigallocatechin gallate		0.079	Green tea extracts	Flavonoids	inhibit PfENR reversibly. potentiated the binding of triclosan with PfENR. inhibitor of Enoyl-ACP reductase (=FabI)
(+)-catechin 3-gallate		1	Piptadenia pervillei Vatke (Fabaceae)	Flavonoids	significant cytotoxicity against the human embryonic lung cells MRC-5 was measured (IC50 values >0.75uM)
1-O-galloyl-6-O-luteoyl-a-D-glucose (232)			Phyllanthus niruri	Others
Selaginella bryopteris_107		0.3	Selaginella bryopteris
Selaginella bryopteris_109		0.26	Selaginella bryopteris
naringenin		141		Flavonoids
psychorubrin			Psychotria camponutans and Psychotria rubra
punicalin			Punica granatum L. (Lythraceae)	Tannins
(+)-Maackiain			Isol. from Dalbergia oliveri, Derris elliptica, Swartzia madagascarensis, Trifolium repens , Trifolium hybridum , Dalbergia sericea, Artemisia indica
punicalagin (73)		8.8	Punica granatum L. (Lythraceae)	Tannins
cryptobeilic acid C (151)		12	Beilschmiedia cryptocaryoides (Lauraceae) collected from Madagascar	Terpenes
tsangibeilin B (153)		14	Beilschmiedia cryptocaryoides (Lauraceae) collected from Madagascar	Terpenes
(+)-catechin 5-gallate		1.2	Piptadenia pervillei Vatke (Leguminosae)	Flavonoids
Febrifugine		7e-07	Dichroafebrifuga (Rt)	Alkaloid
Ancistrobertsonine D		4.8	Ancistrocladus robertsoniorum (St, L)	Alkaloid
Ancistrobertsonine B		9	Ancistrocladus robertsoniorum (St, L)	Alkaloid
Ancistrobertsonine C		4.5	Ancistrocladus robertsoniorum (St, L)	Alkaloid
7-Hydroxy-3′-4′-(methylenedioxy) flavan		50	Terminalia bellerica (Ft rind)	Flavonoids
Endothall (263)		7.8	Synthetics
Isofebrifugine		3.4e-06	Dichroafebrifuga (Rt)	Alkaloid
tetralin 38		19.25	Larrea tridentata	Lignan
1-Hydroxybenzoisochroman	2.66	#REF!	Psychotria camponutans (Wd)	Quinones
Benz-(g)-isoquinoline-5,10-dione	0.84	#REF!	Psychotria camponutans (Wd)	Quinones
2-acetyl-naphtho-[2,3b]-furan-4,9-dione		0.002	Tabebuia ochracea (inner Stbk), Tabebuia billbergii	Quinones
Aplidiopsamine A			Alkaloid from Aplidiopsis confluata	Alkaloid
Natantimal_6_ 195_zamamidine C		9.6	marine sponge species Amphimedon	Alkaloid
Natantimal_6_ 197_zamamidine A		0.8	marine sponge species Amphimedon	Alkaloid
Securinine	5.35	#REF!	Margaritaria discoidea (Rtbk)	Piperidines
manzamine Y	0.42		Acanthostrongylophora sponge	Alkaloid
8-hydroxymanzamine A	0.006		Acanthostrongylophora sponge	Alkaloid
(+)-8-hydroxymanzamine A (200)		0.047	Acanthostrongylophora ingens	Alkaloid
manzamine A (199)		1.8	marine sponge species Amphimedon	Alkaloid
(+)-manzamine A hydrochloride (202)		0.0125	Acanthostrongylophora ingens	Alkaloid
β-carboline (+)-7-bromotrypargine (217)		5.4	Marine sponge Ancorina sp. (Ancorinidae).	Alkaloid	not cytotoxic toward the HEK293 cell line at up to 80 μM
discorhabdins C (211)		2	deep-water Alaskan sponge species of the genus Latrunculia (Latrunculiidae)	Alkaloid	toxicity in vivo
dihydrodiscorhabdin C		0.13	deep-water Alaskan sponge species of the genus Latrunculia (Latrunculiidae)	Alkaloid	toxicity in vivo
discorhabdins A (210)		0.053	deep-water Alaskan sponge species of the genus Latrunculia (Latrunculiidae)	Alkaloid	toxicity in vivo
Strychnogucine B		0.085	Strychnos icaja	Alkaloid	Active against CQ resistant strain
(–)-Lycorine	0.6	#REF!	Brunsvigia littoralis (B)	Alkaloid
spongiacidin B (224)		3.4	sponges in the genera Axinella (Axinellidae) and Agelas (Agelasidae)	Alkaloid
(+)-7-bromotrypargine			Alkaloid from an Australian sponge Ancorina sp	Alkaloid
(–)-Anonaine	1900		Stephania pierrei (T)	Alkaloid
Natantimal_5_168	100		Scrophularia lepidota	Flavonoids	inhibit FabI enzyme
liriodenine (13)		2.37	Glossocalyx brevipes (Siparunaceae)	Alkaloid
1-phenyl-hepta-1,3,5-triyne (287)		37.2	Bidens pilosa (Compositae).	Acetylenes
Natantimal_6_ 335		0.3 to 56 μM	red alga Callophycus serratus (Solieriaceae)	Others
Natantimal_6_ 342		0.3 to 56 μM	red alga Callophycus serratus (Solieriaceae)	Others
Natantimal_6_ 334		0.3 to 56 μM	red alga Callophycus serratus (Solieriaceae)	Others
Natantimal_6_ 333		0.3 to 56 μM	red alga Callophycus serratus (Solieriaceae)	Others
Isogoyazensolide (123)		4.4	Camchaya calcarea Kitam. (Asteraceae)	Sesquiterpene
goyazensolide (120)		3.3	Camchaya calcarea Kitam. (Asteraceae)	Sesquiterpene
Vernolide (123)	8.4		Vernonia sp.	Terpenes
ceramicines C (90)		4.83	Chisocheton ceramicus	Terpenes
Naphthoquinoid (204)		0.15	Kigelia pinnata	Quinones	Inhibition of mitochondrial electron transport and respiratory chain by reduced oxygen consumption similar to that of atovaquone
artobiloxanthone		6.9	Artocarpus altilis (Parkinson) Fosberg (Moraceae)	Flavonoids
Natantimal_10_flavonoid_84	7.9		Artocarpus rigidus	Flavonoids
7-demethylartonol E		7.9	Artocarpus rigidus	Xanthones
zizyberenalic acid (205)		6.6	root bark of Ziziphus cambodianus Pierre (Rhamnaceae)	Triterpene
3-O-vanillylceanothic acid (203)		5.8	root bark of Ziziphus cambodianus Pierre (Rhamnaceae)	Triterpene
Lupeol	25	#REF!	Vernonia brasiliana (L.) (hexane extract from leaves)	Triterpene
Betulinic acid		9.9	Triphyophyllum peltatum (Rt, Bk)	Triterpenoid
flinderoles C (170)		0.09	Flindersia ambionensis	Alkaloid
Flinderole A (166)		0.08	Flindersia acuminata	Alkaloid
flinderoles B (169)		0.09	Flindersia ambionensis	Alkaloid
4-acetoxyanthecotulide (107)	20		Anthemis auriculata	Terpenes	specifically inhibited plasmodial FAS-II enzymes
4-hydroxyanthecotulide (106)	20		Anthemis auriculata	Terpenes	specifically inhibited plasmodial FAS-II enzymes
4-Hydroxyanthecotulide (128)		7.6	Anthemis auriculata Boiss. (Asteraceae)	Sesquiterpene
Natantimal_3_163		5	trunk latex of Moronobea coccinea (Clusiaceae)	Others
Natantimal_3_166		5	trunk latex of Moronobea coccinea (Clusiaceae)	Others
exiguaflavanone B (159b)	7		Artemisia indica	Flavonoids	flavonoids are shown to inhibit the influx of L-glutamine and myoinositol into infected erythrocytes.
holarrhesine (288)		0.97	bark of Funtumia elastica Stapf (Apocynaceae)	Alkaloid	weak cytotoxicity (L-6 cellline)
holarrhetine (286)		1.13	bark of Funtumia elastica Stapf (Apocynaceae)	Alkaloid	weak cytotoxicity (L-6 cellline)
sophoraflavanone G		2.6	Sophora flavescens
leachianone A		2.1
(2S)-2'-methoxykurarinone		2.4	Sophora flavescens
Exiguaflavanone A (159a)	4.6		Artemisia indica	Flavonoids	flavonoids are shown to inhibit the influx of L-glutamine and myoinositol into infected erythrocytes.
Exiguaflavone A		0.0108	Artemisia indica (St)	Flavonoids
Exiguaflavone B		0.0106	Artemisia indica (St)
Medicagenin		0.8	Crotalaria medicagenia	Flavonoids
abyssinin-III (77)		5.2	Erythrina abyssinica.	Flavonoids
5-Prenylbutein (182)		10.3	Erythrina abyssinica	Chalcones
5-deoxyabyssinin II		13.6	Erythrina abyssinica	Flavonoids
xanthohumol (153)		8.2	hop	Flavonoids
longistylin C		19.2	Leaves Parthenocissus tricuspidata Planch. (Vitaceae)	Stilbenes
Vogelin C		6.6	Erythrina subumbrans Merr. (Leguminosae)	Flavonoids
heteroflavanone C		1.31	Artocarpus champeden Spreng. (Moraceae	Flavonoids
erystagallin A		9	Erythrina subumbrans Merr. (Leguminosae)	Flavonoids
erythrabyssin II (32)		6.5	Erythrina abyssinica	Flavonoids
6-prenylapigenin		6.7	Cannabis sativa L	Flavonoids
mangostin (49)		4.1	Allanblackia monticola Mildbr. (Clusiaceae)	Xanthones
β-Mangostin	3		Garcinia cowa (Bk)	Flavonoids
tovophyllin A (50)		0.7	Allanblackia monticola Mildbr. (Clusiaceae)	Xanthones	relatively low cytoxicity
butyraxanthones C_120		6	Pentadesma butyracea Sabine (Clusiaceae)	Flavonoids
bartericin A (43)		2.2	Dorstenia barteri var. subtriangularis (Engl.) Hijman & C.C	Flavonoids
lespedezaflavanone B		9.1	Erythrina subumbrans Merr. (Leguminosae)	Flavonoids
sophoronol E (18)		12.8	Sophora mollis.	Flavonoids
erybraedin A		8.7	Erythrina subumbrans Merr. (Leguminosae)	Flavonoids
usararotenoid C		25.8	Millettia usaramensis
Natantimal_6_ 255		1.1	Cratoxylum maingayi and Cratoxylum cochinchinense (Clusiaceae)	Xanthones	cytotoxicity toward the NC1-H187 cancer cell
lonchocarpol A		3.9	Erythrina fusca Lour. (Leguminosae)	Flavonoids
lonchocarpol A (115)		3.9	Erythrina fusca Lour.	Flavonoids
8-deoxygartanin (58)		16	Endodesmia calophylloides (Guttiferae)	Terpenes
Crotaramosmin		3.24	Crotalaria ramosissima	Chalcones
7-O-Methylgarcinone E	2.5		Garcinia cowa (Bk)	Flavonoids
allanxanthone C (47)		1.3	Allanblackia monticola Mildbr. (Clusiaceae)	Xanthones
lapachol		4.88	Tabebuia ochracea (inner Stbk), Tabebuia billbergii	Quinones
morusin		4.5	Artocarpus altilis (Parkinson) Fosberg (Moraceae)	Flavonoids
artonin E		6.4	Artocarpus altilis (Parkinson) Fosberg (Moraceae)	Flavonoids
Artoindonesianin R		0.66
cudraflavone B		5.2	Artocarpus altilis (Parkinson) Fosberg (Moraceae)	Flavonoids
Butyraxanthones B_119		6	Pentadesma butyracea Sabine (Clusiaceae)	Flavonoids
heterophyllin		1.04	Artocarpus rigidus Blume	Flavonoids
cycloheterophyllin		0.02	Artocarpus rigidus Blume	Flavonoids
artonin A		0.55	Artocarpus rigidus Blume	Flavonoids
Heptaphylline	5		Clausena harmandiana (Rt)	Indole
butyraxanthones D_121		28	Pentadesma butyracea Sabine (Clusiaceae)	Flavonoids
abyssinone-V (76)		6.1	Erythrina abyssinica.	Flavonoids
5-hydroxysophoranone		5.3	Erythrina subumbrans Merr. (Leguminosae)	Flavonoids
Abyssinone-IV (75)		7.7	Erythrina abyssinica.	Flavonoids
Isoxanthochymol (81)		2.2	roots of Garcinia polyantha Oliv	Phenolics
1,5-dihydroxy-3,6-dimethoxy-2,7-diprenylxanthone (254)		7.25		Xanthones
6-(3-Methylbut-2-enyl)-1,3-dihydroindol-2-one (1)	21		Monodora and Isolona species (Annonaceae)	Alkaloid
butyraxanthones A_118		6	Pentadesma butyracea Sabine (Clusiaceae)	Flavonoids
smeathxanthone A (57)		3	Garcinia polyantha	Xanthones
Cowaxanthone	1.5		Garcinia cowa (Bk)	Flavonoids
artoindonesianin A-2		1.31	Artocarpus champeden Spreng. (Moraceae	Flavonoids
norcowanin (48)		6.3	Allanblackia monticola Mildbr. (Clusiaceae)	Xanthones
Cowanin	3		Garcinia cowa (Bk)	Flavonoids
Cowanol	1.6		Garcinia cowa (Bk)	Flavonoids
Geranylgeraniol (129)		3.7	leaves of Croton lobatus L. (Euphorbiaceae)	Diterpenes	used in western Africa in traditional folk medicine to cure malaria, pregnancy troubles and dysentery (good selectivity >25)
Iridal (111)	1.8		ris germanica L	Terpenes	cumulative effect on the main metabolic pathways of the parasite
4-nerolidylcatechol		0.67	Pothomorphe peltata
4-Nerolidylcatechol (77)		0.67	Pothomorphe peltata (L.) Miq. (Piperaceae)	Phenolics
(+) S-nerolidol (108)		100%Schizonticidal	seeds of Aframomum escapum; Artemisia herbaalba and in lemon grass	Terpenes	Arrest the development of the intraerythrocytic stages of the parasite. 100% growth inhibition at the schizont
geraniol (43)		52	XXX	Terpenes
betulafolientriol oxide (219)		10.4	Salvia radula Epling (Lamiaceae)	Triterpene
ekeberins D5_22		137	Ekebergia capensis	Terpenes
Guttiferone A (80)		3.2	Symphonia globulifera L.f. (Clusiaceae)	Phenolics
okundoperoxide (12)		180	Scleria striatinux de Wild (syn. S. striatonux)	Terpenes
Okundoperoxide (140)	0.47		Scleria striatinux (Cyperaceae)	Terpenes	No significant toxicity against mammalian cells; Cameroonian folk medicine to treat malaria
isoimperatorin (62)		2.7	roots of Zanthoxylum flavum Vahl. (Rutaceae)	Coumarins
strychnopentamine (17)		0.145	Strychnos usambarensis (Loganiaceae)	Alkaloid
Alstonerine		9.67	Alstonia angustifolia (Rt)	Alkaloid
Natantimal_6_ 358		8.6	Cassia siamea (Leguminosae)	Others	No cytotoxicity (IC50 >100 μM)
chrobisiamone A (111)		5.6	Cassia siamea, a Fabaceae species for Rx periodic fever and malaria in Indonesia	Flavonoids
Chrobisiamone A (78)		5.6	leaves of Cassia siamea Lam	Phenolics
chelerythrine acetonate (248).		5.7	Zanthoxylum flavum Vahl (Rutaceae)	Alkaloid
Sipandinolide	46.2		Siparuna andina (L)	Sesquiterpene
dukunolide C (225)		9.6	Lansium domesticum Correa (Meliaceae)	Triterpene
norcaesalpinins D (170)		2	CH2Cl2 extract of Caesalpinia crista L.	Diterpenes
1,2-Di-O-acetyl-lycorine	1		Brunsvigia littoralis (B)	Alkaloid
ceramicine A (92)		100.37	Chisocheton ceramicus	Terpenes
mahonin (229)		5.7	Chisocheton siamensis Craib (Meliaceae)	Triterpene
(À)-cis-3-Acetoxy-40 ,5,7-tri-hydroxyflavanone (160)	24.3		Siparuna andina	Flavonoids	flavonoids are shown to inhibit the influx of L-glutamine and myoinositol into infected erythrocytes.
1,2-di-O-acetyllycorine (18)	1		Brunsvigia littoralis (Amaryllidaceae).	Alkaloid
caesalmins C (174)		3.4	CH2Cl2 extract of Caesalpinia crista L.	Diterpenes
Cucurbitacin B (169)		1.6	Cogniauxia podolaena (Cucurbitaceae) is traditionally used in Congo Brazzaville	Terpenes	High cytotoxicity
cucurbitacin B (216)		2.9	Cogniauxia podolaena Baill. (Cucurbitaceae)	Triterpene
cucurbitacin B (93)		2.9	Cogniauxia podolaena (Cucurbitaceae)	Terpenes
Polyacetylenes 258		2.2	Cussonia zimmermannii	Others
domesticulide B (114)	3.2		seeds of Lansium domesticum Corr	Terpenes
domesticulide B (221)		6	Lansium domesticum Correa (Meliaceae)	Triterpene
6-O-acetylswietenolide	7.46	#REF!	Khaya grandifoliola (Bk, Sd)
vernangulide A (132)		3	Distephanus angulifolius	Terpenes
vernangulide B (133)		3	Distephanus angulifolius	Terpenes
14(17)-dehydrocaesalmin F (178)		0.2	CH2Cl2 extract of Caesalpinia crista L.	Diterpenes
anisomycin (264)		4.6	Synthetics
Bonducellpins F (185)		5.8	seed kernels of Caesalpinia bonduc L. Roxb.	Diterpenes
Bonducellpins E (184)		1.6	seed kernels of Caesalpinia bonduc L. Roxb.	Diterpenes	No cytotoxic against any of the tumour cell lines tested
rupicolin A-8-O-acetate (98)	17.5		alga Laurencia obtusa	Terpenes
norcaesalpinins B (168)		0.26	CH2Cl2 extract of Caesalpinia crista L.	Diterpenes
norcaesalpinins A (167)		0.8	CH2Cl2 extract of Caesalpinia crista L.	Diterpenes
anthothecol (226)		0.17	Khaya anthotheca C.DC. (Meliaceae)	Triterpene
azadiradione (224)		6.4	Lansium domesticum Correa (Meliaceae)	Triterpene
azadirone (113)			Azadirachta indica (Meliaceae)	Terpenes
Bruceajavanin A	1.1	#REF!	Brucea javanica (St)	Triterpenoid
Nimbinin	0.77		Azadirachta indica (L)	Triterpenoid
Gedunin	0.72	#REF!	Azadirachta indica (L)	Triterpenoid
11-β-Acetoxygedunin	3.11		Guarea multiflora	Triterpenoid
neemfruitin A (114)			Azadirachta indica (Meliaceae)	Terpenes
Dihydrogedunin	2.63	#REF!	Guarea multiflora	Triterpenoid
7α-obacunylacetate (95)	19.5		Khaya grandifoliola (Meliaceae),	Terpenes
7-alpha-obacunyl acetate (227)		4	Entandrophragma angolense C.DC. (Meliaceae)	Triterpene
Bonducellpins G (186)		3.8	seed kernels of Caesalpinia bonduc L. Roxb.	Diterpenes
caesalmins B (173)		0.8	CH2Cl2 extract of Caesalpinia crista L.	Diterpenes
17-O-acetyl,10-hydroxycorynantheol (10)		5	Strychnos usambarensis	Alkaloid	high selectivity index
Natantimal_3_8		3	Distephanus angulifolius (Asteraceae)	Terpenes
16-acetoxy-11-hydroxyoctadeca-17-ene-12,14-diynylethanoate (303)		2.2	root bark of Cussonia zimmermannii	Others
hapacutine E (7)		3.79	Haplophyllum acutifolium	Alkaloid
minquartynoic acid (8)	3		Minquartia guianensis (Olacaceae).	Alkaloid
Natantimal_6_ 341		0.3 to 56 μM	red alga Callophycus serratus (Solieriaceae)	Others
Evoxine (41)		24.5	Teclea gerrardii (Rutaceae)harvested from Durban, South Africa	Alkaloid
evoxine (18)		24.5	stem bark of the African tree Teclea gerrardii(Rutaceae)	Alkaloid
Licochalcone A		5.97	Glycyrrhiza L	Chalcones	potent inhibitor of protease activities
Natantimal_6_ 256		1.2	Cratoxylum maingayi and Cratoxylum cochinchinense (Clusiaceae)	Xanthones	cytotoxicity toward the NC1-H187 cancer cell
pestalactams A (215)		25	endophytic fungus Pestalotiopsis sp	Alkaloid
pantothenol (241)				Others	MOA involves competition with pantothenate, thus inhibiting the parasite’s pantothenate kinase
3a,20-lupandiol (119)		19.8	Grewia bilamellata	Terpenes
Natantimal_6_steroidal peroxides 95		7.13	Ciocalapata sp. (Halichondriidae)	Terpenes	cytotoxicity against human cells in a breast cancer; very little toxicity against human fibroblasts
9-Isocyanopupukeanane			Constit. of the secretions of molluscs Phyllidia varicosa, Phyllidia bourguini, Phyllidia pustulosa and isol. from sponges Hymeniacidon, Ciocalypta and Axinyssa sp.
3-hydroxy-20(29)-lupen-28-ol (154)	3.2		leaves of Schefflera umbellifera (Araliaceae)	Terpenes
5E,10(14)-germacradien-1β,4β-diol (128)		1.63	Reneilmia cincinnata	Terpenes
1(10) E,5E-germacradien4α-ol (129)		1.54	Reneilmia cincinnata	Terpenes
Artoindonesianin F
Natantimal_10_ chromenes_23	1.7		Artocarpus integer (Moraceae)	Chromenes
Natantimal_3_182		15	Piper heterophyllum and P. aduncum	Others
Natantimal_3_174		15	trunk latex of Moronobea coccinea (Clusiaceae)	Others
Natantimal_3_167		5	trunk latex of Moronobea coccinea (Clusiaceae)	Others
Natantimal_3_168		5	trunk latex of Moronobea coccinea (Clusiaceae)	Others
Natantimal_3_169		5	trunk latex of Moronobea coccinea (Clusiaceae)	Others
Natantimal_6_ 321		2.1uM-10uM	Symphonia globulifera (Clusiaceae)	Others
Natantimal_6_ 327		2.1uM-10uM	Symphonia globulifera (Clusiaceae)	Others
Natantimal_6_ 318		2.1uM-10uM	Symphonia globulifera (Clusiaceae)	Others
Natantimal_6_ 319		2.1uM-10uM	Symphonia globulifera (Clusiaceae)	Others
Natantimal_6_ 323		2.1uM-10uM	Symphonia globulifera (Clusiaceae)	Others
Natantimal_6_ 324		2.1uM-10uM	Symphonia globulifera (Clusiaceae)	Others
Natantimal_6_ 322		2.1uM-10uM	Symphonia globulifera (Clusiaceae)	Others
Natantimal_6_ 329		2.1uM-10uM	Symphonia globulifera (Clusiaceae)	Others
Natantimal_3_172		15	trunk latex of Moronobea coccinea (Clusiaceae)	Others
Natantimal_6_ 317		2.1uM-10uM	Symphonia globulifera (Clusiaceae)	Others
Natantimal_6_ 325		2.1uM-10uM	Symphonia globulifera (Clusiaceae)	Others
Natantimal_6_ 326		2.1uM-10uM	Symphonia globulifera (Clusiaceae)	Others
Natantimal_6_ 328		2.1uM-10uM	Symphonia globulifera (Clusiaceae)	Others
Natantimal_10_flavonoid_89		2.6	Sophora flavescens (Fabaceae)	Flavonoids
Natantimal_6_ 320		2.1uM-10uM	Symphonia globulifera (Clusiaceae)	Others
2'E,6'E 2-farnesyl hydroquinone (76)		1.37	Piper tricuspe C.DC. (Piperaceae)	Phenolics	selectivity index suggests their high toxicity
Chefouxanthone (59)		3	Garcinia polyantha	Xanthones
Natantimal_6_ 257		1.3	Cratoxylum maingayi and Cratoxylum cochinchinense (Clusiaceae)	Xanthones	cytotoxicity toward the NC1-H187 cancer cell
Natantimal_10_ chromenes_24	8.2		Artocarpus integer (Moraceae)	Chromenes
Natantimal_3_125		6	Pentadesma butyracea Sabine (Clusiaceae)	Flavonoids
Natantimal_3_127		6	Pentadesma butyracea Sabine (Clusiaceae)	Flavonoids
smeathxanthone B (58)		3	Garcinia polyantha	Xanthones
styracifolin B (87)		1.12	root bark of Artocarpus styracifolius	Flavonoids
Natantimal_10_flavonoid_85	2.4		Artocarpus rigidus	Flavonoids	showed some selectivity
3-prenyloxyemodin anthrone (96)		1.98	roots of Kniphofia foliosa Hochst. (Asphodelaceae).	Quinones
Natantimal_2_192		6	Plectranthus species (Lamiaceae)	Diterpenes	low degree of specificity towards the malaria parasite
dragonamide A (197)		7.7	marine cyanobacterium Lyngbya majuscula.	Peptides
Bacilosarcin A		2.2	octocoral-associated bacterium Bacillus sp. collected in Panama
artocarpin		6.9	Artocarpus altilis (Parkinson) Fosberg (Moraceae)	Flavonoids
cycloartocarpin		9.9	Artocarpus altilis (Parkinson) Fosberg (Moraceae)	Flavonoids
sugiol (133)		1.4	dried fruits of Juniperus seravschanica Komarov (Cupressaceae)	Diterpenes
(+)-8,11,13-abietatrien-12-ol	1	#REF!	Harpagophytum procumbens	Diterpenes	low cytotoxicity (SI > 65) against two mammalian cell lines (CHO and HepG2)
(+)-8,11,13-abietatrien-12-ol [Ferruginol]	0.95	#REF!	Harpagophytum procumbens
ferruginol (195)		4.9	Juniperus procera Hochst. ex Endl. (Cupressaceae) berries	Diterpenes	cytotoxic
dehydroabietinol (131)		25.6	Hyptis suaveolens	Terpenes	erythrocyte membrane modification.cytotoxicity was observed (IC50 = 28.0uM)
Natantimal_2_193		4.7	Plectranthus species (Lamiaceae)	Diterpenes	low degree of specificity towards the malaria parasite
Natantimal_2_190		5.3	Plectranthus species (Lamiaceae)	Diterpenes	low degree of specificity towards the malaria parasite
oplodiol (127)		4.17	Reneilmia cincinnata	Terpenes
Beauvericin (188)	1.6		pathogenic fungus Paecilomyces tenuipes BCC 1614	Peptides
Hostmanin C		68.4	Piper hostmannianum
Rugosal	1	#REF!	Rosa rugosa	Sesquiterpenes
Hostmanin A		101.27	Piper hostmannianum
Heptelidic acid(Avocettin)			Metab. of Gliocladium virens, Anthostoma avocetta, Trichoderma viride, Trichoderma koningii and Chaetomium globosum		Inhibits biosynthesis of cholesterol. Shows antimalarial activity. Inhibits glyceraldehyde-3-phosphate dehydrogenase
Robustadial A			Eucalyptus robusta leaves
Robustadial A			Eucalyptus robusta leaves
pipyahyine (52)		3.7	Beilschmiedia zenkeri (Lauraceae)	Alkaloid
2-(1-Hydroxyethyl)-naphtho[2,3-b]furan-4,9-quinone (7)			Kigelia pinnata	Quinones
Depudecin			Metab. of Alternaria brassicicola, Xylaria spp. and Nimbya scirpicola
hookerianamide H (281)		3.5	Sarcococca hookeriana Baill. (Buxaceae)	Alkaloid
hookerianamide I (282)		6.6	Sarcococca hookeriana Baill. (Buxaceae)	Alkaloid
Annonidine F	21		Monodora and Isolona species (Annonaceae)	Alkaloid
Natantimal_6_ 139			mushroom Ganoderma lucidum (Polyporaceae)	Terpenes
Natantimal_6_ 137			mushroom Ganoderma lucidum (Polyporaceae)	Terpenes
Natantimal_6_ 135			mushroom Ganoderma lucidum (Polyporaceae)	Terpenes
aigialomycin F (297)		0.0109	Paecilomyces sp. (Trichocomaceae, fungus).	Lactones
NDGA (37)		7.7	Larrea tridentata	Lignan	cytotoxicity against L6 cells was 33.1
Natantimal_6_ 140			mushroom Ganoderma lucidum (Polyporaceae)	Terpenes
Natantimal_6_steroid derivatives 99			Solanum nudum (Solanaceae)	Terpenes	decreased total glutathione and cysteine concentrations in P.falciparum
dragomabin (196)		6	marine cyanobacterium Lyngbya majuscula.	Peptides
dragomabin (35)		6	red Panamanian strain of the marine cyanobacterium Lyngbya majuscula	Peptides
Carmabin A (195)		4.3	marine cyanobacterium Lyngbya majuscula.	Peptides	displayed mild cytotoxicity to mammalian Vero cell line
Natantimal_6_steroid derivatives 96			Solanum nudum (Solanaceae)	Terpenes	increased total glutathione and cysteine concentrations in P.falciparum
8a-(50-acetoxysenecioyloxy)-3-oxo-1-desoxy-1,2-dehydrohirsutinolide-13-O-acetate (119)		5.5	leaves of Vernonia staehelinoidesMart. ex Baker (Asteraceae)	Sesquiterpene	cytotoxic to mammalian Chinese Hamster Ovarian cells at similar concentrations.
(8R*)-8-bromo-10-epi-b-snyderol (95)	2.7		alga Laurencia obtusa	Terpenes
Natantimal_5_237	12.5		Caralluma tuberculata	Others
(Z,Z,Z)-9,12,15-Octadecatrienoic acid methyl ester (293)		10.9	leaves of Croton lobatus L. (Euphorbiaceae)	Others	S1=18.4
nodulisporacid A (56)		10	marine-derived fungus Nodulisporium sp.
Natantimal_6_ 234		0.095		Peptides	histone deacetylase inhibitors (HDACi)
Natantimal_6_ 235		3.3		Peptides	histone deacetylase inhibitors (HDACi)
(+)-Gracilioether H		3.3	Agelas gracilis and Plakinastrella mamillaris	oxygenated polyketides	Gracilioethers A-C, antimalarial metabolites from the marine sponge Agelas gracilis.Reiko Ueoka
Gallinamide A (233)		8.4	cyanobacteria Schizothrix sp. (Schizotrichaceae)	Peptides	cytotoxicity toward mammalian Vero cells (IC50 10.4 μM)
plakortone D (279)		8.7	Indonesian sponge Plakortis cfr. Simplex (Plakinidae)	Endoperoxides
Crambescidin 800		0.24	Mycophora sp. Sponge	Alkaloid	Similar compds are channel blockers or ATPase inhibitors
peroxyplakoric B3 ester (277)		1.1	Indonesian sponge Plakortis cfr. Simplex (Plakinidae)	Endoperoxides
bianthrone 1a (94)		2.53	roots of Kniphofia foliosa Hochst. (Asphodelaceae).	Quinones
2-geranyl-emodin (97)		5.34	roots of Kniphofia foliosa Hochst. (Asphodelaceae).	Quinones
8,11,17,21-tetramethyl-(E,E,E,E)-8,10,17,21-tetraentetracosanoic acid (294)		9.1	leaves of Croton lobatus L. (Euphorbiaceae)	Others	S1>20
3-geranyloxyemodin anthrone (95)		1.68	roots of Kniphofia foliosa Hochst. (Asphodelaceae).	Quinones
Tyramine derivatives 250		38	marine octocoral Muricea austera	Others
6-(8’Z, 11’Z, 14’Z-heptadecatrienyl)-salicylic acid (197)		13.3	Viola websteri (Violaceae)	Others
sarcovagine C (284)		3.4	Sarcococca hookeriana Baill. (Buxaceae)	Alkaloid
alpha-peroxyachifolid	1	#REF!	Achillea millefolium	Sesquiterpenes
isocentratherin (124)		5.6	Camchaya calcarea Kitam. (Asteraceae)	Sesquiterpene
lychnophorolide A (121)		0.8	Camchaya calcarea Kitam. (Asteraceae)	Sesquiterpene
lychnophorolide B (122)		7.2	Camchaya calcarea Kitam. (Asteraceae)	Sesquiterpene
manadoperoxides A		6	Indonesian sponge Plakortis cfr. Simplex (Plakinidae)	Endoperoxides
naucleofficine A (278)		9.7	stems (with bark) of Nauclea officinalis Pierre ex Pitard (Rubiaceae)	Alkaloid	no cytotoxic effect
Affinisine	1.135	#REF!	Peschiera fuchsiaefolia (Stbk, Rtbk, S)	Alkaloid
Vobasine	0.471	#REF!	Peschiera fuchsiaefolia (Stbk, Rtbk, S)	Alkaloid
Voachalotine	2.589	#REF!	Peschiera fuchsiaefolia (Stbk, Rtbk, S)	Alkaloid
akuammidine	0.9		Picralima nitida growing in Nigeria	Alkaloid
picraline	0.9		Picralima nitida growing in Nigeria	Alkaloid
Vincamajine		138	Stephania erecta (T)	Alkaloid
18-hydroxyisosungucine		0.1	Strychnos icaja	Alkaloid	Active against CQ resistant strain
10'-hydroxyusambarensine	0.16	#REF!	Strychnos usambarensis (Rt)
Pleiocarpamine		6.44	Alstonia angustifolia (Rt)	Alkaloid
akuammicine	0.9		Picralima nitida growing in Nigeria	Alkaloid
nor-Fluorocurarine		129	Alstonia angustifolia (Rt)	Alkaloid
Isoretuline	10	#REF!	Strychnos icaja	Alkaloid	Reverses CQ resistant.
Bisnordihydrotoxiferine		4.48	Strychnos icaja (Rt)	Alkaloid
Isosungucine		0.2	Strychnos icaja	Alkaloid	Active against CQ resistant strain
Sungucine		10.139	Strychnos icaja (Rt)	Alkaloid
akuammine	0.9		Picralima nitida growing in Nigeria	Alkaloid
akuammiline	0.9		Picralima nitida growing in Nigeria	Alkaloid
Villalstonine		0.27	Alstonia macrophylla (Stbk, Rtbk)		TOXICITY = 5-6uM
Macrocarpamine		0.36	Alstonia macrophylla (Stbk, Rtbk)
Corialstonine			Alstonia coriacea
Corialstonine			Alstonia coriacea (Apocynaceae)
Guieranone A (301)		4.1	roots of Guiera senegalensis J. F. Gmel	Others	High cytotoxicity towards human monocytes
isochavicol (238)		14.2	volatile constituents of Daucus crinitus	Phenolics
vermelhotin (59)		10	unidentified fungus CRI247-01
isochavicol isobutyrate (237)		68.7	volatile constituents of Daucus crinitus	Phenolics
Cerulenin(265)		10.1	Synthetics
Methylangolensate	5.39	#REF!	Khaya grandifoliola (Bk, Sd)	Triterpenoids
D9-Kalihinol Y			Acanthella sp.
Kalihinol A		1.2e-06	Acanthella sp.
6-Hydroxyaplysistatin			Constit. of Laurencia filiformis
isopimarane 132		24.6	Platycladus orientalis	Terpenes	indirect effect on the erythrocyte host cell because it incorporates into the lipid bilayer
2a,3b-dihydroxyolean-12-en-28-oic acid (212)		8.6	Grewia bilamellata Gagnep. (Tiliaceae)	Triterpene
(E)-8(17), 12-labddiene-15,16-dial (72)		48	fruits and leaves of Aframomum latifolium or Aframomum sceptrum (Zingiberaceae)	Terpenes
Natantimal_6_ 337		0.3 to 56 μM	red alga Callophycus serratus (Solieriaceae)	Others
Natantimal_10_ chromenes_22	9.4		Artocarpus integer (Moraceae)	Chromenes
Clausarin	0.5		Clausena harmandiana (Rt)
Dentatin	10		Clausena harmandiana (Rt)
pyrenocoumarins 15_Dentatin	0.5		Clausena harmandiana (Rutaceae)	Coumarins
pyrenocoumarins 14	10		Clausena harmandiana (Rutaceae)	Coumarins
kanzonol B		9.6	Dorstenia barteri var. subtriangularis (Engl.) Hijman & C.C	Flavonoids
4-hydroxylonchocarpin (45)		3.4	Dorstenia barteri var. subtriangularis (Engl.) Hijman & C.C	Flavonoids
Crotin		17.01	Crotalaria ramosissima	Chalcones
Crotaramin		16.92	Crotalaria ramosissima	Chalcones
Barbigerone (19)		27	Millettia usaramensis	Flavonoids
6a,12a-dehydromillettone		33.3	Millettia usaramensis
deguelin (97)		20	Tephrosia elata (Fabaceae)	Flavonoids
glyasperin H		33.3	Glycyrrhiza aspera	Flavonoids
shinpterocarpin		6.6	Erythrina sacleuxii	Flavonoids
shinpterocarpine (31)		8.3	Erythrina sacleuxii	Flavonoids
cycloartobiloxanthone		8.5	Artocarpus rigidus Blume	Flavonoids
Cycloartobilo-xanthone		3.7	Artocarpus nobilis and Artocarpus teysmanii	Xanthones
obovatin (98)		20	Tephrosia elata (Fabaceae)	Flavonoids
melosmine (257)		10.4	Rollinia pittieri Saff. and Pseudomalmea boyacana	Alkaloid
cucurbitacin D (217)		7.8	Cogniauxia podolaena Baill. (Cucurbitaceae)	Triterpene
cucurbitacin D (94)		7.7	Cogniauxia podolaena (Cucurbitaceae)	Terpenes
7-deacetoxy-7-oxogedunin (96)		6	Ekebergia capensis	Terpenes	efficacy against the chloroquine-resistant K-1 strain
7-deacetyl-7-oxogedunin (231)		4.1	Pseudocedrela kotschyi Harms (Meliaceae)	Triterpene
Nimocinol	50		Azadirachta indica (L)	Triterpenoid
7-deacetylgedunin (230)		3.1	Pseudocedrela kotschyi Harms (Meliaceae)	Triterpene
Myrtenal		20	Amomum krervanh (St)	Terpenes	5-50uM
Myrtenol		20	Amomum krervanh (St)	Terpenes	5-50uM
trans-Pinocarveol		20	Amomum krervanh (St)	Terpenes	5-50uM
soyasapogenol B (207)		10	Erythrina subumbrans Merr. (Leguminosae)	Triterpene
epi-oleanolic acid (214)		0.039	Viola verecunda	Triterpene
3beta-hydroxy-glutin-5-ene		31	Garcinia cymosa	Terpenes	Cytotoxicity was evaluated at an IC50 of 6.9
Artanomaloide B			Artemisia anomala		Farnesyl-protein transferase inhibitor
Aframodial (71)		25	fruits and leaves of Aframomum latifolium or Aframomum sceptrum (Zingiberaceae)	Terpenes
5-epi-isogoyazensolide (125)		4.4	Camchaya calcarea Kitam. (Asteraceae)	Sesquiterpene
Digitolutein (217)	12.9		Morinda lucida (Stbk, Rtbk)	Quinones
Quinone methides 203		0.027	roots of Salacia kraussii.	Quinones
Quinone methides 202		0.094	roots of Salacia kraussii.	Quinones
Isoiguesterin (100)	0.17		Salacia madagascariensis (Celastraceae)	Terpenes
28-Hydroxyisoiguesterin	0.142	#REF!	Salacia kraussii (Rt)	Triterpenoids
28-Hydroxyisoiguesterin	0.114			Triterpenoid
Celastrol	0.1809	#REF!	Salacia kraussii (Rt)	Triterpenoid
Pristimerin	0.1904	#REF!	Salacia kraussii (Rt)	Triterpenoid
Pristimerin	0.27	#REF!	Salacia kraussii (Rt)
20-epi-isoiguesterinol (101)	0.068		Salacia madagascariensis (Celastraceae)	Terpenes
20-epi-isoiguesterinol (211)		0.16	roots of Garcinia polyantha Oliv	Triterpene
Isoiguesterol	0.0229	#REF!	Salacia kraussii (Rt)	Triterpenoid
Isoiguesterol	0.0541	#REF!	Salacia kraussii (Rt)
bauhinoxepin I (84)		10.5	Bauhinia purpurea L. (Leguminosae).	Quinones
Bruceolide	0.451	#REF!	Brucea javanica (Ft)
Bruceine B	0.011	#REF!	Brucea javanica (Ft)
Bruceine C	0.005	#REF!	Brucea javanica (Ft)
Bruceantin	0.0008	#REF!	Brucea javanica (Ft)
Brusatol	0.003	#REF!	Brucea javanica (Ft)
Bruceine A	0.011	#REF!	Brucea javanica (Ft)	Quassinoids
Preracemosol A			Bauhinia malabarica
De-O-methylracemosol			Bauhinia rufescens
demethylracemosol (221)	2		Bauhinia malabarica	Others	were cytotoxic against KB and KC cell lines
Racemosol (220)	0.9		Bauhinia malabarica	Others	were cytotoxic against KB and KC cell lines
harunganol B (102).		3.7	root bark of Harungana madagascariensis Poir. (Clusiaceae)	Quinones
demethoxymatteucinol		9.5	Bauhinia purpurea L. (Leguminosae)	Flavonoids
harunganin (100)		2.7	root bark of Harungana madagascariensis Poir. (Clusiaceae)	Quinones
Bielschowskysin (138)			octocoral Pseudopterogorgia kallos	Terpenes
mollicellins E_300		7.2	Chaetomium brasiliense (Chaetomiaceae)	Others	in vitro cytotoxicity against KB, BC1, and NCI-H187 cells
5, 7-dimethoxy-8-methyl-flavanone		19.8		Flavonoids
Ellipticine		0.073	Aspidosperma vargasii
5-hydroxy-6-methoxyonychine (185)		11.4	Mitrephora diversifolia (Annonaceae)	Alkaloid
harmaline (96)	25.1		Peganum harmala
scutianthraquinones C_137		4	bark of Scutia myrtina (Rhamnaceae)	Flavonoids
Scutianthraquinones B_136		7.9	bark of Scutia myrtina (Rhamnaceae)	Flavonoids
aloesaponarin I (139)		4	bark of Scutia myrtina (Rhamnaceae)	Flavonoids
mollicellins J_304		12.2	Chaetomium brasiliense (Chaetomiaceae)	Others	in vitro cytotoxicity against KB, BC1, and NCI-H187 cells
12,16-dideoxy aegyptinone B (147)	1.4		roots of Zhumeria majdae	Terpenes
12,16-dideoxy aegyptinone B (86)		4.7	Zhumeria majdae Rech. f. & Wendelbo (Lamiaceae)	Quinones	mild cytotoxicity towards cancer cell lines
aegyptinone B (142)		4.7	Zhumeria majdae (Labiateae)	Flavonoids
mollicellins M_303		8.6	Chaetomium brasiliense (Chaetomiaceae)	Others	in vitro cytotoxicity against KB, BC1, and NCI-H187 cells
Artanomaloide D			Artemisia anomala
Nimbinic acid	0.77	#REF!	Azadirachta indica (L)	Triterpenoid
Nimbolide	1.74	#REF!	Guarea multiflora	Triterpenoid
Α-Cyperone (226)	5.5		Cyperus rotundus (T)	Naphthalene
Natantimal_6_ 339		0.3 to 56 μM	red alga Callophycus serratus (Solieriaceae)	Others
Natantimal_6_ 340		0.3 to 56 μM	red alga Callophycus serratus (Solieriaceae)	Others
Natantimal_6_ 332		0.3 to 56 μM	red alga Callophycus serratus (Solieriaceae)	Others
Natantimal_6_ 338		0.3 to 56 μM	red alga Callophycus serratus (Solieriaceae)	Others
Natantimal_6_ 344		0.3 to 56 μM	red alga Callophycus serratus (Solieriaceae)	Others
Natantimal_6_ 345		0.3 to 56 μM	red alga Callophycus serratus (Solieriaceae)	Others
caesaldekarin C (110)	30.69		root bark of Caesalpinia volkensii from Kenya	Terpenes
caesaldekarin E (175)		4	CH2Cl2 extract of Caesalpinia crista L.	Diterpenes
norcaesalpinins C (169)		5	CH2Cl2 extract of Caesalpinia crista L.	Diterpenes
(S)-(+)-curcuphenol (68)		16.5	Jamaican sponges Didiscus oxeata, Didiscus flavus	Terpenes
mollicellins K_301		7	Chaetomium brasiliense (Chaetomiaceae)	Others	in vitro cytotoxicity against KB, BC1, and NCI-H187 cells
mollicellins L_302		3.1	Chaetomium brasiliense (Chaetomiaceae)	Others	in vitro cytotoxicity against KB, BC1, and NCI-H187 cells
mollicellins C_299		22	Chaetomium brasiliense (Chaetomiaceae)	Others	in vitro cytotoxicity against KB, BC1, and NCI-H187 cells
mollicellins B_298		12.3	Chaetomium brasiliense (Chaetomiaceae)	Others	in vitro cytotoxicity against KB, BC1, and NCI-H187 cells
Diospyrin (4)			Diospyros montana,	Quinones
Emodin (143)		4	Cassia siamea L. (Fabaceae)	Flavonoids
10-epi-uveoside (231)		5.1	Picramnia antidesma	Others
uveoside (230)		5.1	Picramnia antidesma	Others
Natantimal_5_207(Bulbineloneside D)	0.41		Bulbine frutescens	Quinones
knipholone (208)	0.67		Bulbine frutescens	Quinones
isoknipholone (87)		0.28	Bulbine frutescens Willd. (Asphodelaceae)	Quinones
7,1 0-coupled 5 0-O-demethyl-ent-dioncophylleine A (268)		8.6	Ancistrocladus benomensis Rischer & G.Bringmann	Alkaloid
7,1'-coupled ent-dioncophylleine A (267)		10.5	Ancistrocladus benomensis Rischer & G.Bringmann	Alkaloid
Delaumonones A (101)		0.6	Laumoniera bruceadelpha (Simaroubaceae)	Terpenes	cytotoxicity against HL-60 cells (3.1uM)
Delaumonones B (102)		1.2	Laumoniera bruceadelpha (Simaroubaceae)	Terpenes	cytotoxicity against HL-60 (4.6uM)
Pycnidione (242)		0.37	marine fungi	Others
Cedronin	0.23	#REF!	Simaba cedron (St, Bk)	Quassinoids
Eurycomanone	0.04	#REF!	Eurycoma longifolia	Quassinoids
Ailanthone (148)	0.003		Ailanthus altissima	Quassinoids	cytotoxic properties of the quassinoids are possibly due to protein synthesis inhibition,and it is likely that parasite and host cell ribosomes are too similar to allow for the development of selective inhibitors.
Bruceine D	0.015	#REF!	Brucea javanica (Ft)
Gutolactone	0.0477	#REF!	Simaba guianensis (Bk)	Quassinoids
isobrucein A (103)		0.05	Laumoniera bruceadelpha (Simaroubaceae)	Terpenes	cytotoxicity against HL-60 cells (IC50 = 0.01 μM)
Pasakbumin B	0.02	#REF!	Eurycoma longifolia	Quassinoids
Samaderines B	0.071	#REF!	Quassia indica (St)
Samaderines Z		0.071	Quassia indica (St)	Quassinoids
Samaderines E		0.21	Quassia indica (St)	Quassinoids
2-Methylnaphthazarin (225)		5.79	Nepenthes thorelii (Rt)	Quinones
Plumbagin (224)		0.27	Nepenthes thorelii (Rt)	Quinones
Natantimal_5_211		6.68	fungus Xylaria sp	Quinones
xylariaquinone A		6.68	Isol. from Xylaria sp. PBR-30
Mustakone (105)		0.64	Cyperus articulatus L. (Cyperaceae)	Sesquiterpene
Gomphostenin (65)		114.9	Gomphostemma niveum	Terpenes
Gomphostenin-A (66)		9.8	Gomphostemma niveum	Terpenes
Marcanine A (103)		10.5	Polyalthia viridis Craib (Annonaceae)	Quinones
Eurycomanol		2	Eurycoma longifolia (Rt)	Quassinoids	Resistant CQ Plasmodium
Eurycomanol-2-O-β- D -glucopyranoside		1	Eurycoma longifolia (Rt)	Quassinoids
(-)-Methyllinderatin(183)		5.64	Piper hostmannianum	Chalcones
(–)-Methyllinderatin (40)		5.6	Leaves of Piper hostmannianum C.DC. var. berbicense (Piperaceae)	Flavonoids
(-)-methyllinderatin		5.64	Piper hostmannianum	Flavonoids
linderatone(41)		10.3	Leaves of Piper hostmannianum C.DC. var. berbicense (Piperaceae)	Flavonoids
tatridin A or tavulin (107)		1.5	Oncosiphon piluliferum (L.f.) Kallersjo (Asteraceae)	Sesquiterpene	toxic to mammalian cells at similar concentrations
Tanachin (108)		1.5	Oncosiphon piluliferum (L.f.) Kallersjo (Asteraceae)	Sesquiterpene	toxic to mammalian cells at similar concentrations
caucanolide B (140)			Pseudopterogorgia bipinnata.	Terpenes
Natantimal_6_ 336		0.3 to 56 μM	red alga Callophycus serratus (Solieriaceae)	Others
3 beta-acetoxyoleanolic acid (59)		17	Endodesmia calophylloides (Guttiferae)	Terpenes
7,8'-linked dioncophylleine D (269)		1.3	Ancistrocladus benomensis Rischer & G.Bringmann	Alkaloid
Natantimal_6_ 357		4.7	Cassia siamea (Leguminosae)	Others	No cytotoxicity (IC50 >100 μM)
cassiarin A (245),		0.0235	Cassia siamea Lam. (Leguminosae)	Alkaloid
feruginin A (99)		5	root bark of Harungana madagascariensis Poir. (Clusiaceae)	Quinones
lobatin B (90)		16.51	Neurolaena lobata (Wp)	Terpenes
Tagitinin C			Tithonia diversifolia	Sesquiterpenes
tagitinin C (139)	0.33		aerial parts of Tithonia diversifolia	Terpenes
isoborreverine (167)		0.09	Flindersia acuminata	Alkaloid
ridentin (79)		15.3	Artemisia gorgonum (Asteraceae) collected in Fogo, Cape Verde islands	Terpenes	weak cytotoxicity in a vero cell line (IC50 = 285.9 ± 15.7 μM)
hanphyllin (112)		9.7	Leaves and flowers of Artemisia gorgonum(Asteraceae) collected in Fogo, Cape Verde	Sesquiterpene	weakly cytotoxic to the Vero cell line (IC50 = 111.9 mM)
Sivasinolide (106)		9.8	Oncosiphon piluliferum (L.f.) Kallersjo (Asteraceae)	Sesquiterpene	toxic to mammalian cells at similar concentrations
(-)-limonene (47)		66	XXX	Terpenes
iguesterin	0.094	#REF!	Salacia kraussii (Rt)	Triterpenoid
dolabellanes 49		9.4-59.6	Eunicea species Caribbean octocoral	Terpenes
Natantimal_6_ 271		9.2	South Pacific marine sponges of the genus Xestospongia (Petrosiidae)	Quinones	farnesyltransferase inhibitor
harmine (95)	8		Peganum harmala
1-methyl-␦-carboline		1.5	Marinactinospora thermotolerans, a deep sea isolate.	Alkaloid
Salinosporamide A (45)		0.0115	marine actinomycete Salinispora tropica	Peptides	in vivo (ca. 90 % reduction in parasitemia at 130 μg/kg
isopinnatal (205)		0.25	Kigelia pinnata	Quinones	Inhibition of mitochondrial electron transport and respiratory chain by reduced oxygen consumption similar to that of atovaquone
ceramicines D (91)		5.06	Chisocheton ceramicus	Terpenes
(-)-scopadulcic acid A (SDA, 128)		19	Scoparia dulcis	Terpenes	inhibition of H+-ATPase pumps present in the plasma membrane and food vacuole of the parasite.
oidiolactone 82		0.1 – 8	Fungus Sclerotinia homoeocarpa	Terpenes	showed high cytotoxicity
alisaquinol (55)			New Caledonian deep-water sponge	Xanthones	Inhibit Pfnek-1 and a protein farnesyl transferase (PFT)
Atisinium chloride (203)		3.6	Aconitum orochryseum	Alkaloid
xestoquinone (212)		1.1	marine sponge, Xestospongia	Quinones	inhibited Pfnek-1
Xestoquinone (51)		3	Marine sponge Xestospongia collected in Vanuatu in South Pacific	Xanthones	most potent and the most abundant Pfnek-182 inhibitor. Cytoxicity against MCF7 cells with an IC50 value of 20 μM. but it only exhibited weak in vivo activity at 5mg/kg
cerin (55)		16	Endodesmia calophylloides (Guttiferae)	Terpenes
Anhydrolycorin-6-one	6.1		Brunsvigia radulosa (B)	Alkaloid
Friedelan-3-one (208)		7.7	bark of Harungana madagascariensis Poir.	Triterpene
friedelin (52)		16	Endodesmia calophylloides (Guttiferae)	Terpenes
canophyllal (54)		15	Endodesmia calophylloides (Guttiferae)	Terpenes
canophyllol (53)		17	Endodesmia calophylloides (Guttiferae)	Terpenes
Quercitrin	5.96	0.002	Dacryoedes edulis (Burseraceae)		Cytotoxicity, >100ug/ml; selectivity index, >44
Afzelin	4.59	#REF!	Dacryoedes edulis (Burseraceae)
3'' - O - trans - Cinnamoyl - astilbin		4.6	Andira inermis	Flavonoids
Engelitin		21.7	Andira inermis	Flavonoids
buddlejasaponin III (180)		24.5	Scrophularia cryptophila	Others	did not possess any cytotoxicity on mammalian L6 cells even at high concentrations
Rutin		7.1	Hydrangeae dulcis folium	Flavonol glycosides
caseargrewiins C (144)		5.2	bark of Casearia grewiifolia Vent. (Flacourtiaceae)	Diterpenes
trioxacarcins D_236	0.0016		marine Streptomyces sp. isolate B8652 BCC 5149	Others
trioxacarcins A_235	0.0016		marine Streptomyces sp. isolate B8652 BCC 5149	Others
(+)-veraguensin (16)		8.3	Illicium floridanum (Illiciaceae)	Lignan	23
calopeptin (70)		10.7	Nectandra megapotamica	Lignans	no cytotoxicity
calopeptin (21)	3.6		Nectandra megapotamica	Lignan
Pasakbumin C	0.093	#REF!	Eurycoma longifolia	Quassinoids
2' -epicycloisobrachy-coumarinone epoxide (213)		54	Vernonia brachycalyx	Quinones
Malagashanine			Strychnos myrtoides (Stbk)	Alkaloid	no intrinsic anti-malarial activity, have been shown to reverse chloroquine resistance in in vitro tests with P. falciparum
Phaseolinone			Constit. of Macrophomina phaseolina. Prod. by Xylaria sp. (Ascomycota), Phoma exigua var. inoxydabilis and Drechslera gigantea		Shows antimalarial and cytotoxic activity
obtusafuran		8.7	Dalbergia louvelli
Neosergeolide (220)		0.002	Picrolemma sprucei Hook.f. (Simaroubaceae)	Triterpene
Nanaomycin A			Prod. by Streptomyces rosa and a Nocardia sp.
Strychnobrasiline			Strychnos myrtoides (Stbk)	Alkaloid	no intrinsic anti-malarial activity, have been shown to reverse chloroquine resistance in in vitro tests with P. falciparum
fagraldehyde (25)		116	Fagraea fragrans (Gentianaceae) collected in Cambodia	Terpenes
venturamide A (193)		8.2	marine cyanobacterium Oscillatoria sp.	Peptides
venturamides A		8.2	Panamanian Oscillatoria sp..	Peptides	mild cytotoxicity to mammalian Vero cells (IC50 = 86 μM)
venturamide B (194)		5.6	marine cyanobacterium Oscillatoria sp.	Peptides	displayed mild cytotoxicity to mammalian Vero cell line
venturamides B		5.6	Panamanian Oscillatoria sp..	Peptides	mild cytotoxicity to mammalian Vero cells (IC50 = 56 μM)
Aerucyclamide D		6.3	cyanobacterium Microcystis aeruginosa PCC 7809	Peptides	large selectivity for the parasite with respect to the L6 rat myoblast cell line, where an IC50 value of 122
6α,7β-diacetoxyvouacapane		0.019	Bowdichia nitida (Fabaceae)	Sesquiterpenes	good selectivity index . cytotoxicity on COLO201 cells, >250uM
Briarellins_134	9		Briareum polyanthes.	Terpenes
conessine (287)		1.04	bark of Funtumia elastica Stapf (Apocynaceae)	Alkaloid	weak cytotoxicity (L-6 cellline)
alstonine (15)	0.9		Picralima nitida growing in Nigeria	Alkaloid
akuammigine	0.9		Picralima nitida growing in Nigeria	Alkaloid
Ajugarin-1 (126)		23	aerial parts of Ajuga remota,	Terpenes
caseargrewiins A (142)		5.5	bark of Casearia grewiifolia Vent. (Flacourtiaceae)	Diterpenes
Bazouanthrone (98)		1.8	root bark of Harungana madagascariensis Poir. (Clusiaceae)	Quinones
jasplakinolide (190)			marine sponge Jaspis sp	Peptides	appears to interfere with the erythrocyte invasion by the merozoites
Jaspamine/Jasplakinolide	1		Nippostrongylus braziliensis
Ophiobolin A	0.528	#REF!	Cochliobolus heterostrophus	Terpenes
manadoperoxides D		5	Indonesian sponge Plakortis cfr. Simplex (Plakinidae)	Endoperoxides
manadoperoxides C		5	Indonesian sponge Plakortis cfr. Simplex (Plakinidae)	Endoperoxides
aigialomycin B (295)		7	Paecilomyces sp. (Trichocomaceae, fungus).	Lactones
Aigialomycin D			Aigialus parvus BCC 5311
Aigialomycin D (225)	6.6		marine mangrove fungus Aigialus parvus BCC 5311	Others
Aschernaphthopyrone A (262)		7.3	Insect pathogenic fungus Aschersonia paraphysata	Xanthones
O-methylancistrocladinine (26)	2		Ancistrocladus tanzaniensis	Alkaloid
korupensamine A	0.072	#REF!	Ancistrocladus korupensis
Korupensamine A	0.024		Ancistrocladus likoko	Alkaloid	presence of free hydroxy groups is essential for potency
Ancistrolikokine B	0.208	#REF!	ANCISTROCLADUS LIKOKO (ANCISTROCLADACEAE)	Alkaloid
Ancistrolikokines B	6.232		Ancistrocladus likoko	Alkaloid	presence of free hydroxy groups is essential for potency
5,1 -O,N-dimethylancistrocladine (27)	2		Ancistrocladus tanzaniensis	Alkaloid
ancistroealaine_B	0.52		Ancistrocladus ealaensis	Alkaloid	oxygen function at C-6
Ancistrolikokine A	0.14	#REF!	ANCISTROCLADUS LIKOKO (ANCISTROCLADACEAE)	Alkaloid
Ancistrolikokines A	0.191		Ancistrocladus likoko	Alkaloid	presence of free hydroxy groups is essential for potency
ancistrocongoline-B	0.15		Ancistrocladus congolensis	Alkaloid
Ancistrolikokine C	0.924	#REF!	ANCISTROCLADUS LIKOKO (ANCISTROCLADACEAE)	Alkaloid
Ancistrolikokines C	0.538		Ancistrocladus likoko	Alkaloid	presence of free hydroxy groups is essential for potency
5'-O-demethylhamatinine (271)		7.2	roots of a recently discovered Ancistrocladus taxon	Alkaloid
dioncophylline B (34)			Dioncophyllum thollonii	Alkaloid
dioncophylline A (33)			Dioncophyllum thollonii	Alkaloid
Dioncopeltine A (36)			Dioncophyllum thollonii	Alkaloid
Habropetaline A (30)	0.005		roots of Triphyophyllum peltatum,	Alkaloid	without cytotoxicity. as active as artemisinin
dioncophylline C (35)			Dioncophyllum thollonii	Alkaloid
Ancistrocladidine	0.1	#REF!	ANCISTROCLADUS TANZANIENSIS (ANCISTROCLADACEAE)
ancistrocladidine (15)	0.7		Ancistrocladus tanzaniensis	Alkaloid
Yaoundamine B			Ancistrocladus korupensis
Ancistrotanzanine C	0.1	#REF!	ANCISTROCLADUS TANZANIENSIS (ANCISTROCLADACEAE)
ancistrotanzanine C (16)	0.7		Ancistrocladus tanzaniensis	Alkaloid
Ancistrotectorine	0.1	#REF!	ANCISTROCLADUS TANZANIENSIS (ANCISTROCLADACEAE)
ancistrotectorine (14)	0.7		Ancistrocladus tanzaniensis	Alkaloid
Ancistroheynine A			Ancistrocladus heyneanus
Yaoundamine A			Ancistrocladus korupensis
Natantimal_6_ 356		2.3	Cassia siamea (Leguminosae)	Others	No cytotoxicity (IC50 >100 μM)
Neurolenin B		0.62	Neurolaena lobata (Wp)	Sesquiterpene
Glaberianthrone (93)		2.94	roots of Kniphofia foliosa Hochst. (Asphodelaceae).	Quinones
steenkrotin A (130)		9.1	leaves of Croton steenkampianus	Diterpenes
Xanthumin	31		Xanthium strumarium (Ap)	Furan
8-epi-Xanthatin-1β-5β-epoxide (Pungiolide A)	7.8	#REF!	Xanthium strumarium (Ap)	Terpenes
Tomentosin	7.8	#REF!	Xanthium strumarium (Ap)	Terpenes
Festuclavine		0.5	Semisynthetic	Alkaloid
Tingenin B, (22 beta- hydroxytingenone) (144)		0.8	Bacteria Elaeodendron schlechteranum (Celastraceae)	Terpenes	highly cytotoxic to MRC-5 cells (CC50 1.0 μM)
7,20-Diisocyanoadociane			Adocia sp., Great Barrier reef , Cymbastela hooperi
Diisocyanoadociane		0.014	Cymbastela hooperi (A Sponge)	Diterpenes	(i) inhibiting the decomposition of H2O2, (ii) inhibiting the peroxidative destruction of FP, and the GSH-mediated breakdown of FP, and (iii) interfering with b–hematin formation.
Diisocyanoadociane (122)		0.01448	marine sponge Cymbastela hooperi,	Terpenes	(i) inhibiting the decomposition of H2O2, (ii) inhibiting the peroxidative destruction of FP, and the GSH-mediated breakdown of FP
corymbolone (104)		4.53	Cyperus articulatus L. (Cyperaceae)	Sesquiterpene
Nardosinone	1.4	#REF!	Nardostachys chinensis	Sesquiterpenes
agelasine L_8_3		18	Agelas cf. mauritiana from the Solomon Islands	Alkaloid	Low cytotoxicity on MCF7 cells with IC50 values of 80 μM
agelasine K_8_2		8.3	Agelas cf. mauritiana from the Solomon Islands	Alkaloid	Low cytotoxicity on MCF7 cells with IC50 values of 30 μM
Muzanzagenin		16	Asparagus africanus (Rt)	Terpenes
solasonine (207)		0.5747		Alkaloid
solamargine (206)		0.6489		Alkaloid
tomatine (208)		0.6525		Alkaloid
Ursolic acid		36	Spathodea campanulata (St, Bk)	Triterpenoid
8,15-diisocyano-11(20)-amphilectene (68)		1	sponge Ciocalapata sp. (Halichondriidae).		cytotoxic against both MCF-7 and fibroblast cell lines
agelasine J_8_1		6.6	Agelas cf. mauritiana from the Solomon Islands	Alkaloid	Low cytotoxicity on MCF7 cells with IC50 values of 33 μM
caseargrewiins D (145)		7.9	bark of Casearia grewiifolia Vent. (Flacourtiaceae)	Diterpenes
Artemisinin	0.01	#REF!	Artemisia annua	Sesquiterpenes
Mer-NF5003F (117)	0.15		fungus Stachybotrys nephrospora	Terpenes	not toxic in Vero cell line
Parthenin			Bitter principle of Parthenium hysterophorus and Iva nevadensis
solanine (205)		0.413		Alkaloid
chaconine (204)		0.7138		Alkaloid
Cedrol (132)		10.2	dried fruits of Juniperus seravschanica Komarov (Cupressaceae)	Diterpenes
halorosellinic acid (145)	13		marine fungus Halorosellinia oceanica BCC 5149	Terpenes
Yingzhaosu A			Constit. of Yingzhao (Artabotrys uncinatus)
chaetoxanthones C 50			marine-derived fungus Chaetomium sp	Xanthones
Rhaphidecurperoxin			Constit. of Rhaphidophora decursiva
Cryptotanshinone (127)	12.5		dried root of Perovskia abrotanoides	Terpenes
laetiaprocerine D(141)		6.04	Laetia procera (Poepp.) Eichler (Flacourtiaceae)	Diterpenes
scutianthraquinones A_135		1.7	bark of Scutia myrtina (Rhamnaceae)	Flavonoids
scutianthraquinonesD_138		5	bark of Scutia myrtina (Rhamnaceae)	Flavonoids
Simalikalactone D	0.003	#REF!	Simaba orinocensis(root)	Quassinoids	inhibited protein biosynthesis in vitro in translation system from the Krebs cells. binding of quassinoids on the parasite ribo Orinocinolide is fourfold less toxic than Simalikalactone D
(+)-Oricinolide	0.003	#REF!	Simaba orinocensis(root)	Quassinoids	inhibited protein biosynthesis in vitro in translation system from the Krebs cells. Orinocinolide is fourfold less toxic than Simalikalactone D
casearlucin A (136)		0.62	Laetia procera (Poepp.) Eichler (Flacourtiaceae)	Diterpenes
Hirsutellic acid A (192)		8	Hirsutella sp. BCC 1528	Peptides
ziziphine Q (290)		5.9	roots of Thai Ziziphus oenoplia L. Mill. var. brunoniana	Others
viridamides A (37)		5.8	marine cyanobacterium Oscillatoria nigro-viridis	Peptides
ziziphine N (290)		6.4	roots of Thai Ziziphus oenoplia L. Mill. var. brunoniana	Others
dolastatin 10 (191)		0.0001	sea hare D. auricularia	Peptides	a peptide microtubule inhibitor. Affects schizont stage of intraerythrocytic development, which has the highest concentration of tubulin
beauvericin A (189)	12		pathogenic fungus Paecilomyces tenuipes BCC 1615	Peptides
apicidin (187)		0.055	Fusarium pallidoroseum	Peptides	inhibits protozoal histone deacetylase (HAD)
Nisin			Lactococcus lactis
Natantimal_6_ 209		0.5	fungus Septoria pistaciarum	Alkaloid	cytotoxic activity toward Vero cells
Aerucyclamide C		2.3	cyanobacterium Microcystis aeruginosa PCC 7808	Peptides	large selectivity for the parasite with respect to the L6 rat myoblast cell line, where an IC50 value of 121
Aerucyclamide B		0.7	cyanobacterium Microcystis aeruginosa PCC 7807	Peptides	large selectivity for the parasite with respect to the L6 rat myoblast cell line, where an IC50 value of 120
manadoperoxides B		6.8	Indonesian sponge Plakortis cfr. Simplex (Plakinidae)	Endoperoxides
plakortide M methyl ester (224)	8		Plakortis halichondrioides	Others
Plakortin (276)		0.4	Indonesian sponge Plakortis cfr. Simplex (Plakinidae)	Endoperoxides
plakortide F (222)	0.48		Jamaican sponge Plakortis sp.	Others
Hazaleamide		43	Fagara rhetza (Bk)	Fatty acid
Nicalaterine A (114)		0.11	bark of Hunteria zeylanica (Apocynaceae)		selectivity (SI> 450 )
(+)-Gracilioether B	0.5		Agelas gracilis and Plakinastrella mamillaris	oxygenated polyketides	Gracilioethers A-C, antimalarial metabolites from the marine sponge Agelas gracilis.Reiko Ueoka
Gracilioethers B		1.6 to 31 μM	Marine sponge Agelas gracilis (Agelasidae)	Endoperoxides
(+)-Gracilioether C	10		Agelas gracilis and Plakinastrella mamillaris	oxygenated polyketides	Gracilioethers A-C, antimalarial metabolites from the marine sponge Agelas gracilis.Reiko Ueoka
Gracilioethers C		1.6 to 31 μM	Marine sponge Agelas gracilis (Agelasidae)	Endoperoxides
Alstophylline		12.7	Alstonia angustifolia (Rt)	Alkaloid
Aspidocarpine		0.019	Aspidosperma desmanthum
bisnicalaterine C (113)		0.05	bark of Hunteria zeylanica (Apocynaceae)		selectivity (SI > 1000)
16,17- dihydrobrachycalyxolide (125)	3		leaves of Vernonia amygdalina	Terpenes	higher toxicity against human lymphocytes,
(+)-Gracilioether A	10		Agelas gracilis and Plakinastrella mamillaris	oxygenated polyketides	Gracilioethers A-C, antimalarial metabolites from the marine sponge Agelas gracilis.Reiko Ueoka
Gracilioethers A		1.6 to 31 μM	Marine sponge Agelas gracilis (Agelasidae)	Endoperoxides
Voacangine	1.81	#REF!	Peschiera fuchsiaefolia (Stbk, Rtbk, S)	Alkaloid
Voacamine	0.238	#REF!	Peschiera fuchsiaefolia (Stbk, Rtbk, S)	Alkaloid
Conopharyngine	2.214	#REF!	Peschiera fuchsiaefolia (Stbk, Rtbk, S)	Alkaloid
Coronaridine	0.498	#REF!	Peschiera fuchsiaefolia (Stbk, Rtbk, S)	Alkaloid
Corynantheidine		41.1	Corynanthe pachyceras (Stbk)	Alkaloid
Dihydrocorynantheine		66.4	Corynanthe pachyceras (Stbk)	Alkaloid
ochrolifuanine A (51)		0.14	Acanthostrongylophora sponge	Alkaloid
Psychotrine	0.14	#REF!	Pogonopus tubulosus (Bk)	Alkaloid
Tubulosine	0.006	#REF!	Pogonopus tubulosus (Bk)	Alkaloid
Cephaeline	0.027	#REF!	Pogonopus tubulosus (Bk)	Alkaloid
Natantimal_10_ Alkaloids_86	0.37		aerial part and bulbs of Lycoris traubii (Amaryllidaceae)	Alkaloid
Natantimal_10_ Alkaloids_85	0.67		aerial part and bulbs of Lycoris traubii (Amaryllidaceae)	Alkaloid
Briarellins_135	9		Briareum polyanthes.	Terpenes
Briarellins_136	8		Briareum polyanthes.	Terpenes
caseargrewiins B (143)		3.6	bark of Casearia grewiifolia Vent. (Flacourtiaceae)	Diterpenes
Crypthophilic acid C (297)		4.1	Resin of Scrophularia cryptophilla Boiss. & Heldr.	Others
isochavicol propionate (239)		70	volatile constituents of Daucus crinitus	Phenolics
Natantimal_10_ polyacetylene_4		0.053	Asteraceae, Tagetes erecta	Alkaloid
tumonoic acids I_44		2	cyanobacterium Blennothrix cantharidosmum	Peptides
N-isobutyldeca-2,4-dienamide	5.37	#REF!	Zanthoxylum gilletii (Rt)	AliphaticAmines
N-isobutyldeca-2,4-dienamide (51)	5.4		Hugonia castaneifolia (Linaceae)	Alkaloid
2-hydroxymethyl-non-3-ynoic acid 2-[2,2']-bithiophenyl-5-ethyl ester (290)		0.053	roots of Tagetes erecta (Compositae)	Acetylenes
6-(8’Z-pentadecenyl)-salicylic acid (196)		10.1	Viola websteri (Violaceae)	Others
Natantimal_3_148		4.7	Tapirira guianensis (Anacardiaceae)	Others
6-(8'Z-pentadecenyl)-salicylic acid (359)			Viola websteri (Violaceae)	Others
6-(8'Z-pentadecenyl)-salicylic acid (74)		10.1	Viola websteri Hemsl	Phenolics
Natantimal_3_149		4.7	Tapirira guianensis (Anacardiaceae)	Others
lepadins E (71)	0.4		tunicate Didemnum sp	Alkaloid
lepadins F (72)	0.2		tunicate Didemnum sp	Alkaloid
Natantimal_10_ chromenes_34	6.7		Cannabis sativa (Cannabaceae)	Chromenes
Natantimal_10_ chromenes_32	4		Cannabis sativa (Cannabaceae)	Chromenes
5-acetoxy-6-geranyl-3-n-pentyl-1,4-benzoquinone (83)		7	Cannabis sativa L. (Cannabaceae)	Quinones
Primin (82)		10.9	Primula obconica Hance. (Primulaceae)	Quinones
cannabichromanone C (79)		11.4	Cannabis sativa L	Phenolics
4-terpinylcannabinolate (30)	2.4		Cannabis sativa (Cannabaceae)	Chromenes
berkleasmins C_6_11		5.4	saprobic fungus Berkleasminum nigroapicale	Terpenes
Natantimal_6_ 186_DINORBATZELLADINE A		4.5	Monanchora arbuscula and Clathria calla	Alkaloid
pseudopyronines A (72)	12				inhibited PfFabI, the enoyl-ACP-reductase of P. falciparum.inhibited PfFabG,
cryptobeilic acid A(149)		10	Beilschmiedia cryptocaryoides (Lauraceae) collected from Madagascar	Terpenes	Activity:5.35 to 17.70 μM,Cytotoxcity: IC50 values ranging from 20.4 to 61.0 μM; weak cytotoxicity against L6 cell
cryptobeilic acid B(150)		11	Beilschmiedia cryptocaryoides (Lauraceae) collected from Madagascar	Terpenes
cryptobeilic acid D (152)		13	Beilschmiedia cryptocaryoides (Lauraceae) collected from Madagascar	Terpenes
6-hydroxybudmunchiamine K (238)		0.29	Albizia gummifera C.A.Sm	Alkaloid
Natantimal_6_ 187_NORBATZELLADINE A		4.5	Monanchora arbuscula and Clathria calla	Alkaloid
Heptyl prodigiosin (73)	0.015		proteobacteria from a marine tunicate in the Philippines	Alkaloid
pseudopyronines B (73)	4				inhibited PfFabI, the enoyl-ACP-reductase of P. falciparum
KS-501a (256)		9.9	filamentous fungus Acremonium sp. BCC 14080	Others
Isariotin F (353)		5.1	fungus Isaria tenuipes	Others	Cytotoxic cancer cell lines (IC50 values of 15.8, 2.4, and 1.6 μM, in KB, BC, and NCI-H187
Malyngolide dimer (286)		19	marine cyanobacterium Lyngbya majuscule (Oscillatoriaceae)	Endoperoxides	toxicity toward H-460 human lung cellline
8-hydroxyheptadeca-1-ene-4,6-diyn-3-yl ethanoate (302)		1.4	root bark of Cussonia zimmermannii	Others
Polyacetylenes 257		1.4	Cussonia zimmermannii	Others
quinolone acutine (6)		2.17	Haplophyllum acutifolium	Alkaloid
Tyramine derivatives 249		45	marine octocoral Muricea austera	Others
6-hydroxy-5-normethylbudmunchiamine K (240)		0.33	Albizia gummifera C.A.Sm	Alkaloid
budmunchiamines L4 (74)		14	bark and leaves of Albizia adinocephala	Alkaloid
Natantimal_6_ 280		4	sponge Plakortis halichondrioides (Plakinidae).	Endoperoxides
5-normethylbudmunchiamine K (239)		0.2	Albizia gummifera C.A.Sm	Alkaloid
budmunchiamine K (237)		0.18	Albizia gummifera C.A.Sm	Alkaloid
9-normethylbudmunchiamine K (241)		0.24	Albizia gummifera C.A.Sm	Alkaloid
budmunchiamines L5 (75)		15	bark and leaves of Albizia adinocephala	Alkaloid
matayosides A (298)		8.1	root bark of Matayba guianensis Aubl. (Sapindaceae)	Others
matayosides D(300)		3.5	root bark of Matayba guianensis Aubl. (Sapindaceae)	Others
matayosides B(299)		4.7	root bark of Matayba guianensis Aubl. (Sapindaceae)	Others
Terguride		0.5	Semisynthetic	Alkaloid	SI = 185, CQR
Methylcryptolepinoate (63)		3.7	Cryptolepis sanguinolenta harvested from Guinea-Bissau	Alkaloid
(E)-15,15-diethoxylabda-8(17),12-dien-16-al (73)		24	fruits and leaves of Aframomum latifolium or Aframomum sceptrum (Zingiberaceae)	Terpenes
10-Epikalihinol I			Acanthella sp.
10-Epikalihinol I			Acanthella sp.
D9-Kalihinol Y			Acanthella sp.
Natantimal_3_81		16	Plocamium cornutum (Turner) Harvey (Plocamiaceae)	Terpenes	marine red alga
psammaplysin G (213)		20	marine sponge Hyattella sp. (Spongiidae).	Alkaloid
Citibrasine_17		6.1	Swinglea glutinosa (Rutaceae)	Alkaloid
Citrusinine-II_15		8.9	Swinglea glutinosa (Rutaceae)	Alkaloid
Citrusinine-I_16		29.9	Swinglea glutinosa (Rutaceae)	Alkaloid
Hadranthine A	0.12	#REF!	Duguetia hadrantha (Stbk)	Alkaloid
Biscryptolepine (279)		0.27	Cryptolepis sanguinolenta (Lindl.) Schltr. (Asclepiadaceae)	Alkaloid	cytotoxicity (L6 cells) was 13.62 mM.[
Cryptoquindoline		0.8	Cryptolepis sanguinolenta (Rt)	Alkaloid
arborinine (164)		15.8	fruits of Zanthoxylum leprieurii (Rutaceae)	Flavonoids
tegerrardin A (80)			Teclea gerrardii	Alkaloid
normelicopicine (44)		14.7	Teclea and Zanthoxylum species.	Alkaloid
melicopicine (47)		53	Teclea and Zanthoxylum species.	Alkaloid
Hydroxycryptolepine		102	Cryptolepis sanguinolenta (Rt)	Alkaloid
Cryptolepine	0.031	#REF!	Cryptolepis sanguinolenta (Rt)	Alkaloid
Neocryptolepine		2.6	Cryptolepine sanguinolenta	indoloquinolines
neocryptolepine (61)			Cryptolepis sanguinolenta harvested from Guinea-Bissau	Alkaloid
Cryptoheptine		0.8	Cryptolepis sanguinolenta (Rt)
6-methoxytecleanthine (49)		57.9	Teclea and Zanthoxylum species.	Alkaloid
tecleanthine (48)		56.9	Teclea and Zanthoxylum species.	Alkaloid
dihydrochelerythrin (247)		10.6	Zanthoxylum flavum Vahl (Rutaceae)	Alkaloid
Dihydronitidine (246)		4.9	Zanthoxylum rhoifolium Lam. (Rutaceae) bark	Alkaloid	Used in French Guiana to treat and prevent malaria
Thalifaberidine	0.88	#REF!	Thalictrum faberi (Rt)	Alkaloid
Thalifasine	0.238	#REF!	Thalictrum faberi (Rt)	Alkaloid
Thalifaberine	5.09	#REF!	Thalictrum faberi (Rt)	Alkaloid
(+)-malekulatine		1.5	Albertisia villosa (Menispermaceae)	Alkaloid
magnoline (260)		0.16	leaves of Michelia figo (Lour.) Sprenge (Magnioliaceae).	Alkaloid
(+)-Temuconine		1.5	Albertisia villosa (Menispermaceae)	Alkaloid
(–) Roemrefidine		0.71	Sparattanthelium amazonum (Stbk)	Alkaloid	no cytotoxic activity against three cell lines (KB, HEp-2 and HeLa)
Dehatrine		0.17	Beilschmiedia madang (W)
Talcarpine		40.3	Alstonia macrophylla (Stbk, Rtbk)	Alkaloid
(+)-Dephnandrine	0.063	#REF!	Stephania erecta (T)	Alkaloid
(-)-Repandine		1.5	Albertisia villosa (Menispermaceae)	Alkaloid
Oxyacanthine	0.31	#REF!	Dehaasia incrassata (L, Bk)
(–)-Cycleapeltine	40.6		Cyclea barbata (Rt)	Alkaloid
(+)-Homoaromoline	0.1046	#REF!	Stephania erecta (T)	Alkaloid
(+)-Stephibaberine	0.13	#REF!	Stephania erecta (T)	Alkaloid
(+)-Stephibaberine	0.31		Stephania erecta (T)	Alkaloid
(+)-Obaberine	0.231	#REF!	Stephania erecta (T)	Alkaloid
Isochondodendrine		892	Isolona guesquiereina (Stbk)	Alkaloid
Isochondodendrine (30)		0.892	stem bark of Isolona ghesquiereina	Alkaloid
Cycleanine		1.5	Albertisia villosa (Menispermaceae)	Alkaloid
(+)-Cycleatjehine		1.5	Albertisia villosa (Menispermaceae)	Alkaloid
(+)-Cycleatjehenine		1.5	Albertisia villosa (Menispermaceae)	Alkaloid
1S,1'R-rodiasine (262)		1.14	Pseudoxandra cuspidata Maas (Annonaceae) bark	Alkaloid
(+)-Thalrugosine	0.065	#REF!	Stephania erecta (T)	Alkaloid
Limacine	0.052	#REF!	Spirospermum penduliflorum (St, Rt), Cyclea barbata (Rt)	Alkaloid
(+)-Isotetrandrine	0.165	#REF!	Stephania erecta (T)	Alkaloid
(+)-Tetrandrine	160		Cyclea barbata (Rt)	Alkaloid
Phaeanthine (263)		0.35	Pseudoxandra cuspidata Maas (Annonaceae) bark	Alkaloid
(–) Curine		353	Isolona guesquiereina (Stbk)	Alkaloid
(À)-curine (29)		0.353	stem bark of Isolona ghesquiereina	Alkaloid
1,2-dehydroapateline (265)		1.63	Pseudoxandra cuspidata Maas (Annonaceae) bark	Alkaloid
protopine (177)		2.78	Corydalis calliantha (Fumariaceae)	Alkaloid
protopine (35)		4.29	Corydalis calliantha (Fumariaceae)	Alkaloid
Dehydroroemerine (251)		0.36	Stephania rotunda	Alkaloid
(–)-Roemeroline	1780		Stephania pierrei (T)	Alkaloid
(–)-Isolaureline	1610		Stephania pierrei (T)	Alkaloid
(–)-Phanostenine	2880		Stephania pierrei (T)	Alkaloid
(–)-Cassythicine	2260		Stephania pierrei (T)	Alkaloid
(–)-Dicentrine	2550		Stephania pierrei (T)	Alkaloid
(+)-Cepharanthine	0.14	#REF!	Stephania erecta (T)	Alkaloid
(+)-2-N-Methyltelobine	0.097	#REF!	Stephania erecta (T)	Alkaloid
Icajine	10	#REF!	Strychnos icaja	Alkaloid
Chrysopentamine		0.5	Strychnos sambarensis	Alkaloid
chrysopentamine (19)		0.507	Strychnos usambarensis (Loganiaceae)	Alkaloid
psammaplysin F (214)		1.4	marine sponge Hyattella sp. (Spongiidae).	Alkaloid
natantimal_2_Steroid_233		6.5	Caralluma tuberculata N.E.Br.	Steriods
caffeic acid ester derivatives (7)	38.9		Phlomis brunneogaleata (Lamiaceae)	Coumarins
natantimal_2_Steroid_234		9.6	Caralluma tuberculata N.E.Br.	Steriods
Natantimal_6_ 352		0.06 to 10.3 μM	fungus Favolaschia tonkinensis.	Others
Natantimal_6_ 349		0.06 to 10.3 μM	fungus Favolaschia tonkinensis.	Others
Natantimal_6_ 348		0.06 to 10.3 μM	fungus Favolaschia tonkinensis.	Others
Natantimal_6_ 350		0.06 to 10.3 μM	fungus Favolaschia tonkinensis.	Others
Natantimal_6_ 351		0.06 to 10.3 μM	fungus Favolaschia tonkinensis.	Others
butyrolactone 236		18	fungus Aspergillus terreus BCC 4651	Phenolics
Vernodalol (122)	4.2		Vernonia sp.	Terpenes
methyl 3,4,5-trihydroxybenzoate	0.37	#REF!	Dacryoedes edulis (Burseraceae)
Natantimal_3_156		16.3	Piper glabratum and P. acutifolium	Others
Corynanthine_Yohimbine		200	Corynanthe pachyceras (Stbk)	Alkaloid
Jacaranone(245)		7.3	Jacaranda glabra (Bignoniaceae)	Phenolics	Low cytotoxicity toward L-6 cells
Corynantheine		81.1	Corynanthe pachyceras (Stbk)	Alkaloid
Natantimal_6_ 331		0.3 to 56 μM	red alga Callophycus serratus (Solieriaceae)	Others
chaplashin		7.7	Artocarpus altilis (Parkinson) Fosberg (Moraceae)	Flavonoids
smiranicin		57.6	Smirnowia iranica	Flavonoids
7-Hydroxy-6,8-dimethoxy-2H-1-benzopyran-2-one	7950		Constit. of Artemisia scotina, Azadirachta indica, Fraxinus excelsior and Pterocaulon redolens
Isofraxidin			Artemisia scotina, Azadirachta indica
Abruquinone B	1.5	#REF!	Abrus precatorius	Flavonoids
abruquinone B (165)	1.5		aerial parts of Abrus precatorius	Flavonoids
cirsimaritin		16.9		Flavonoids
5, 4' - dihydroxy - 6,7 - dimethoxy - flavanone		8.8		Flavonoids
Isomoschatoline (259)		27.8	Rollinia pittieri Saff. and Pseudomalmea boyacana	Alkaloid
(–)-Tetrahydrostephabine	1940		Stephania pierrei (T)	Alkaloid
Natantimal_3_124		6	Pentadesma butyracea Sabine (Clusiaceae)	Flavonoids
(3R) - 7,2' - dihydroxy - 4',5' - dimethoxyisoflavanone		11	Dalbergia louvelli	Flavonoids
3 - (2,4 - dihydroxy - 5 - methoxy)phenyl - 7 - hydroxycoumarin		12	Dalbergia louvelli	Coumarins
Compound 292 syncarpamide		6.1	Zanthoxylum syncarpum Tul. (Rutaceae).	Others	Cytotoxicity was evaluated at an IC50 of 10.3 mM
Syncarpamide (239)		2.04	Zanthoxylum syncarpum	Others
quercetin - 3, 7, 3', 4' - tetramethylether		73.3		Flavonoids
bilobetin		6.7	Ginkgo biloba L		Selectivity index= 4.0
Ginkgetin		2	Ginkgo biloba L	Flavonoids	Selectivity index= 4.1
Calycosin		1.2	Andira inermis (St, L)	Flavonoids
Pratensein (216)	50		Andira inermis (St, L)	Flavonoids
Vertine (242)		10.9	Heimia salicifolia Link & Otto (Lythraceae)	Alkaloid	.
Eupafolin (43)		6.6	Eupatorium perfoliatum (Asteraceae)	Flavonoids
discretine N-oxide (253)		4.2	stem bark of Desmos rostrata	Alkaloid	weak cytotoxic activity
Dehydrodiscretine (255)		0.9	stem bark of Desmos rostrata	Alkaloid	weak cytotoxic activity
Dehydrodiscretine (33)		0.64	roots of Thalictrum faberi	Alkaloid	presence of quaternary nitrogen is required
epi-lyfoline (243)		6.7	Heimia salicifolia Link & Otto (Lythraceae)	Alkaloid
(–)-Corydalmine	840		Stephania pierrei (T)	Alkaloid
cheilanthifoline		4.29	Corydalis calliantha (Fumariaceae)	Alkaloid
cheilanthifoline (36)		4.29	Corydalis calliantha (Fumariaceae)	Alkaloid
Xylopinine (78)		52.3	Stephania rotunda	Alkaloid
(–)-Asimilobine	470		Stephania pierrei (T)	Alkaloid
discretine (254)		1.6	stem bark of Desmos rostrata	Alkaloid	weak cytotoxic activity
Curcumin (252)	4.2			Others	generation of reactive oxygen species (ROS) that damage both mitochondrial and nuclear DNA
isorhamnetin		14.7		Flavonoids
Dehydrosilibin		1.7	Artemisia annua	Flavonoids
Natantimal_10_flavonoid_90		2.1	Sophora flavescens (Fabaceae)	Flavonoids
Natantimal_10_flavonoid_88		2.4	Sophora flavescens (Fabaceae)	Flavonoids
skimmianine (45)		9.3	Teclea and Zanthoxylum species.	Alkaloid
7, 8-dimethoxyflavone		40.9		Flavonoids
tazopsine (249)		3.1	Strychnopsis thouarsii Baill. (Menispermaceae)	Alkaloid	used in Malagasy. targeting Plasmodium at its early liver stage
desmorostratine (252)		3.6	stem bark of Desmos rostrata	Alkaloid	moderately toxic
swertiaperennine		50	Swertia alata	Xanthones
decussatin		50	Swertia alata	Xanthones
(–)-Capaurine	1910		Stephania pierrei (T)	Alkaloid
sinococuline (250)		4.5	Strychnopsis thouarsii Baill. (Menispermaceae)	Alkaloid	used in Malagasy. targeting Plasmodium at its early liver stage
norcorydine (36)		3.08	roots of Thalictrum faberi	Alkaloid
(–)-Thaicanine	550		Stephania pierrei (T)	Alkaloid
Tetrahydropalmatine (77)		32.6	Albizia adinocephala	Alkaloid
jatrorrhizine (12)	0.35		Penianthus longifolius.	Alkaloid
palmitine (11)	0.28		Penianthus longifolius.	Alkaloid
longistylin A		34.3	Leaves Parthenocissus tricuspidata Planch. (Vitaceae)	Stilbenes
5'-prenylpratensein		6.3	Erythrina sacleuxii	Flavonoids
Natantimal_3_123		6	Pentadesma butyracea Sabine (Clusiaceae)	Flavonoids
Natantimal_3_122		6	Pentadesma butyracea Sabine (Clusiaceae)	Flavonoids
Natantimal_3_126		6	Pentadesma butyracea Sabine (Clusiaceae)	Flavonoids
Natantimal_10_ isoflavonoid_16		8.7	Erythrina sacleuxii	Flavonoids
Natantimal_10_ isoflavonoid_25		58	Smirnowia iranica	Flavonoids
Natantimal_10_ isoflavonoid_24		33	Smirnowia iranica	Flavonoids
3,5,8-Trihydroxy-6-methoxy-2-(5-oxo-1,3-hexadienyl)-1,4-naphthoquinone			Prod. by Cordyceps unilateralis
Chalcones (38 )		2.4	Polygonum senegalense Meisn. (Polygonaceae)	Flavonoids
acridone arborinine (19)		12.3	stem bark of the African tree Teclea gerrardii(Rutaceae)	Alkaloid
symphonin (54)		1.3	Symphonia globulifera L.f. (Clusiaceae)	Xanthones
globuliferin (55)		3.9	Symphonia globulifera L.f. (Clusiaceae)	Xanthones
(7'R,8S,8'R)-4,5-dimethoxy-30,40-methylenodioxy-2,70-cyclolignan-7-one (65)		0.26	Holostylis reniformis	Lignans
Natantimal_6_ 181		3	Teclea afzelii (Rutaceae)	Alkaloid
azaanthracene alkaloid 31		42.92	Pseudoxandra cuspidata bark	Alkaloid
3-methoxycarpachromene (151)		3.4	Pistacia atlantica (Anacardiaceae)	Flavonoids
Natantimal_6_ 184		3	Teclea afzelii (Rutaceae)	Alkaloid
Atherospermidine (258)		12.8	Rollinia pittieri Saff. and Pseudomalmea boyacana	Alkaloid
Damnacanthal (219)	9.2		Morinda lucida (Stbk, Rtbk)	Quinones
andirol A_30		43.9	Andira inermis	Flavonoids
(+)-1,2-Dehydrotelobine	0.307	#REF!	Stephania erecta (T)	Alkaloid
1,2-dehydrotelobine (266)		1.52	Pseudoxandra cuspidata Maas (Annonaceae) bark	Alkaloid
Natantimal_6_ 149		9.5	Lonchocarpus subglaucescens (Leguminosae)	Flavonoids
Natantimal_6_ 182		3	Teclea afzelii (Rutaceae)	Alkaloid
Natantimal_6_ 183		3	Teclea afzelii (Rutaceae)	Alkaloid
dictamnine (46)		59	Teclea and Zanthoxylum species.	Alkaloid
Termilignan		9	Terminalia bellerica (Ft rind)	Lignans	5-50uM
Thannilignan		50	Terminalia bellerica (Ft rind)	Lignans
dalparvone (152)		24.8	Dalbergia parviflora (Leguminosae)	Flavonoids
1 - - (3 - hydroxyphenyl) - 3 - (4 - hydroxy - 2,5 - dimethoxyphenyl)propane		10	Dalbergia louvelli	Chalcones
maculosidine (38)	40.4		Toddalia and Teclea genera of the Rutaceae family	Alkaloid
7-O-methylluteolin 63		46		Flavonoids
5-hydroxy-7-methoxyflavone		3.98	Kaempferia parviflora	Flavonoids
Prunetin (212)	50	8.55	Andira inermis (St, L)	Flavonoids
swertianin		50	Swertia alata	Xanthones
Pinostrobin (181)		120	Cajanus cajan	Chalcones
grewin (63)		5.5	Grewia bilamellata Gagnep. (Tiliaceae)	Coumarins
dehydrodiconiferyl dibenzoate (226)		12	roots of Euterpe precatoria	Others
(R)-400 -methoxydalbergione (238)		5.8	Dalbergia louvelii	Others
(R)-4' '-methoxydalbergione		5.8	Dalbergia louvelli	Quinones
spirolouveline		10	Dalbergia louvelli	Chalcones
Natantimal_5_210		1.84	fungus Xylaria sp	Quinones
Erythrostominone			Pigment from Gnomonia erythrostoma and Cordyceps unilateralis - BCC1869
bauhinoxepin J (85)		5.8	Bauhinia purpurea L. (Leguminosae).	Quinones
5′-O-demethyl-dioncohylline A (31)	0.34		roots of Triphyophyllum peltatum,	Alkaloid
6,5'-O,O-didemethylancistroealaine A (273)		5.4	roots of a recently discovered Ancistrocladus taxon	Alkaloid
6-O-demethylancistrobrevine A (276)		5	roots of a recently discovered Ancistrocladus taxon	Alkaloid
Jozipeltine A (32)			Dioncophyllum thollonii	Alkaloid
Natantimal_6_ 148		6.9	Neoraputia magnifica (Rutaceae).	Flavonoids
Artocarpones A		0.12	Artocarpus rigidus Blume	Flavonoids
6-O-demethylancistroealaine A (272)		4.4	roots of a recently discovered Ancistrocladus taxon	Alkaloid
Artocarpones B		0.18	Artocarpus rigidus Blume	Flavonoids
5,7-Dimethoxy-8-(3′-hydroxy-3′-methyl-1-butene)-coumarin	8.8		Toddalia asiatica (Rt)
5-epi-40-O-demethylancistrobertsonine C (275)		6.2	roots of a recently discovered Ancistrocladus taxon	Alkaloid
5-epi-6-O-methylancistrobertsonine A (274)		4.4	roots of a recently discovered Ancistrocladus taxon	Alkaloid
Natantimal_6_ 147		7.6	Neoraputia magnifica (Rutaceae).	Flavonoids
glycoside A3A (229)		3.2	Tristaniopsis species	Others
ent-naringeninyl-(I-3a,II-8)-40-O-methylnaringenin (37)		6.7	root bark of Garcinia livingstonei T.Anderson (Clusiaceae)	Flavonoids
Natantimal_5_172			Garcinia livingstonei.	Flavonoids
Natantimal_3_109		0.26	Selaginella bryopteris	Flavonoids
Natantimal_10_flavonoid_99		10.1		Flavonoids
Natantimal_10_flavonoid_108	0.98			Flavonoids	while not showing any cytotoxicity
Natantimal_10_flavonoid_109		6	Garcinia livingstonei	Flavonoids
ladanein		9		Flavonoids
salvigenin (40)		74.9	Salvia radula (Lamiaceae)	Terpenes
Acacetin (162)	12.6		Vriesea sanguinolenta	Flavonoids	flavonoids are shown to inhibit the influx of L-glutamine and myoinositol into infected erythrocytes.
Podocarpusflavone A		49.6	Celaenodendron mexicanum	Flavonoids
isoginkgetin		3.5	Ginkgo biloba L		Selectivity index= 3.2
Podocarpusflavone B		47.13	Celaenodendron mexicanum	chromenes
Sciadopitysin		1.4	Ginkgo biloba L	Flavonoids	Selectivity index= 49
7-methoxyacacetin_pectolinarigenin			A. afra	Flavonoids	flavonoids are shown to inhibit the influx of L-glutamine and myoinositol into infected erythrocytes.
O-methylexostemin (216)	3.6		stem bark of Hintonia latiflora	Quinones
Formononetin (211)	50		Andira inermis (St, L)	Flavonoids
Afrormosin		10.91	Andira inermis	Flavonoids
Biochanin A (213)	50		Andira inermis (St, L)	Flavonoids
Sikokianin B	0.54	#REF!	Wikstroemia indica	Flavonoids	cytotoxicity for MRC5 cells, 22.54ug/ml
Sikokianin C	0.56	#REF!	Wikstroemia indica	Flavonoids	cytotoxicity for MRC5 cells, 11.21ug/ml
Natantimal_3_107		0.3	Selaginella bryopteris	Flavonoids
(7'R,8S,8'R)-30,4,40,5-tetramethoxy-2,70-cyclolignan-7-one (66)		0.32	Holostylis reniformis	Lignans
(7'R,8R,8'S)-30,4,40,5-tetramethoxy-2,70-cyclolignan-7-one (67)		0.2	Holostylis reniformis	Lignans
(7'R,8S,8'S)-3 0,4,4 0,5-tetramethoxy-2,7 0-cyclolignan-7-one (68)		0.63	Holostylis reniformis	Lignans
(7'R,8S,8'S)-30,40-dimethoxy-4,5-methylenodioxy-2,70-cyclolignan-7-one (69)		8	Holostylis reniformis	Lignans
Natantimal_10_ isoflavonoid_23		10	Smirnowia iranica	Flavonoids
Natantimal_10_ isoflavonoid_34		21	Erythrina abyssinica	Flavonoids
Natantimal_6_ 293		7	Paecilomyces sp. (Trichocomaceae, fungus).	Lactones
Natantimal_6_ 294		0.02	Paecilomyces sp. (Trichocomaceae, fungus).	Lactones
Natantimal_6_ 259		1.5	Cratoxylum maingayi and Cratoxylum cochinchinense (Clusiaceae)	Xanthones	cytotoxicity toward the NC1-H187 cancer cell
4-phenyl coumarins_39		60.3	Hintonia latiflora (Rubiaceae)	Coumarins
Natantimal_5_218		25.9	stem bark of Hintonia latiflora	Quinones
Natantimal_5_217		24.7	stem bark of Hintonia latiflora	Quinones
7-Methoxy-b-carboline-1-propionic acid	0.314	#REF!	Eurycoma longifolia (Rt)	Alkaloid
bidebiline E (256)		7.7	roots of Polyalthia cerasoides	Alkaloid
(–)-Xylopine	2270		Stephania pierrei (T)	Alkaloid
Macralstonine		8.92	Alstonia macrophylla (Stbk, Rtbk)	Alkaloid
Natantimal_3_192		0.2	Holostylis reniformis	Lignan	low toxicity for these lignans in a hepatic cell line (Hep G2A16).
β-hydroxydihydrochalcone (96)		16.3	Tephrosia elata (Fabaceae)	Flavonoids
Natantimal_10_ chromenes_17	10.5		Harrisonia perforata (Simaroubaceae)	Chromenes
Justicidin B (227)	9		Phyllanthus piscatorum	Others
Natantimal_6_ 261		1.7	Cratoxylum maingayi and Cratoxylum cochinchinense (Clusiaceae)	Xanthones	cytotoxicity toward the NC1-H187 cancer cell
Natantimal_6_ 260		1.6	Cratoxylum maingayi and Cratoxylum cochinchinense (Clusiaceae)	Xanthones	cytotoxicity toward the NC1-H187 cancer cell
Dehydrocrenatine( 1-Vinyl-4-methoxy-β-carboline)			Alkaloid from Picrasma javanica and Ailanthus malabarica (Simaroubaceae)	Alkaloid
3-Methoxysampangine	0.28	#REF!	Duguetia hadrantha (Stbk)	Alkaloid
4-methoxy-flavane-3-ol derivative 81	3.6		Lonchocarpus (Fabaceae)	Flavonoids
Samaderines X		0.015	Quassia indica (St)	Quassinoids
4 hydroxy-5,6,7,3’,5’-pentamethoxyflavone (49)		3.6	Ageratum conyzoides (Asteraceae)	Flavonoids
rourinoside (71)		2.1	Rourea minor (Gaertn.) Aubl. (Connaraceae)	Lignans
7,4' - dihydroxy - 3' - methoxyisoflavone		6.8	Dalbergia louvelli	Flavonoids
(+)-Crinamine	2.8	#REF!	Brunsvigia littoralis (B)	Alkaloid
Hemanthamine	0.7	#REF!	Amaryllidaceae	Alkaloid
(–)-Augustine	0.14	#REF!	Crinum amabile (B)	Alkaloid
Rhizinachromone			Prod. by Rhizina sp. BCC 12292
dictyophlebine (285)		2.4	Sarcococca hookeriana Baill. (Buxaceae)	Alkaloid
isoconessimine (289)		3.39	bark of Funtumia elastica Stapf (Apocynaceae)	Alkaloid	weak cytotoxicity (L-6 cellline)
Arteinculton_152	5		Achillea millefolium	Sesquiterpenes
3-Hydroxythalifaboramine	0.176	#REF!	Thalictrum faberi (Rt)	Alkaloid
3-Hydroxy-6'-desmethyl-9-O- methylthalifaboramine	0.112	#REF!	Thalictrum faberi (Rt)	Alkaloid
6'-Desmethylthalifaboramine	0.152	#REF!	Thalictrum faberi (Rt)	Alkaloid
Ancistrobrevine B		2	Ancistrocladus robertsoniorum (St, L)	Alkaloid
thalfoetidine (43)	2.1		Thalictrum flavum (Ranunculaceae)	Alkaloid
148_sesquiterpene	5		Achillea millefolium	Sesquiterpenes
149_sesquiterpene	5		Achillea millefolium	Sesquiterpenes
Natantimal_3_131		40	Arrabidaea patellifera	Flavonoids
Natantimal_5_166		14.5	Calycolpus warszewiczianus	Flavonoids
betulafolientriol oxide (39)		10.4	Salvia radula (Lamiaceae)	Terpenes
5-methylcoumarins (20)		54	Vernonia brachycalyx (Asteraceae)	Coumarins
stipulin (44)		5.1	Dorstenia barteri var. subtriangularis (Engl.) Hijman & C.C	Flavonoids
Natantimal_6_ 191		4.5	Monanchora arbuscula and Clathria calla	Alkaloid
bromopyrrolohomoarginin (230)		pFFabZ inhibitor	sponges in the genera Axinella (Axinellidae) and Agelas (Agelasidae)	Alkaloid	potent inhibitor of PfFabZ.
7-Hydro-8- methylpteroylglutamylglutamic acid			Promicromonospora sukumoe
7-Hydro-8- methylpteroylglutamylglutamic acid			Promicromonospora sukumoe		Thymidilate synthase inhibitor, Antifolate
20-epibryonolic acid (95)		4.3	Cogniauxia podolaena (Cucurbitaceae)	Terpenes	Good selectivity index.
20-epibryonolic acid (171)		2	Cogniauxia podolaena (Cucurbitaceae) is traditionally used in Congo Brazzaville	Terpenes	High cytotoxicity (a bit better)
2-O-E-p-coumaroyl alphitolic acid (204)		1.5	root bark of Ziziphus cambodianus Pierre (Rhamnaceae)	Triterpene
caesalpinin H (183)		5.2	Caesalpinia crista L. (Caesalpiniaceae)	Diterpenes
Vernolide D (117)		3.5	Vernonia cinerea Less. (Asteraceae)	Sesquiterpene
6a-tigloyloxychaparrinone (149)	0.061		Ailanthus altissima	Quassinoids	cytotoxic properties of the quassinoids are possibly due to protein synthesis inhibition,and it is likely that parasite and host cell ribosomes are too similar to allow for the development of selective inhibitors.
3-deoxyaulacocarpin A (131)		4.97	Aframomum zambesiacum	Diterpenes
Natantimal_5_141		4.97	seeds of Aframomum zambesiacum.	Terpenes
deoxycaesaldekarin C (109)	30.33		root bark of Caesalpinia volkensii from Kenya	Terpenes
1-(26-hydroxyhexacosanoyl)-glycerol (296)		12.7	stems of Rourea minor (Gaertn.) Aubl. (Connoraceae)	Others
rouremin (295)		4.5	stems of Rourea minor (Gaertn.) Aubl. (Connoraceae)	Others
11α-hydroxymuzigadiolide (142),		6.4	Warburgia ugandensis (Canellaceae) from Ethiopia	Terpenes
coumarin 13	16.2		Toddalia asiatica (Rutaceae)	Coumarins
8'-Hydroxyisodiospyrin (5)			Diospyros assimilis	Quinones
Garciniaxanthone	0.96		Garcinia dulcis (Bk)	Flavonoids
5-O-methylcelebixanthone (51)		8.9	roots of Cratoxylum cochinchinense Blume (Clusiaceae)	Xanthones	No cytotoxicity
1,8-dihydroxy-3-isoprenyloxy-6-methylxanthone (60)		18	Endodesmia calophylloides (Guttiferae)	Terpenes
gaboxanthone		3.5	Symphonia globulifera L.f. (Clusiaceae)	Xanthones
Patchoulenone		0.18	Cyperus rotundus (T)	Sesquiterpene
4,7-Dimethyl-1-tetralone		0.0862	Cyperus rotundus (T)	Chalcones
Xanthoxoline (43)	4.3		Teclea and Zanthoxylum species.	Alkaloid
xanthoxoline (165)		17	fruits of Zanthoxylum leprieurii (Rutaceae)	Flavonoids
3,4-Dihydro-8-hydroxy-3,5-dimethylisocoumarin			Isol. from wood fungus and from Valsa ceratosperma. Metab. of Hypoxylon spp., Xylaria sp.
Nardoperoxide		1.5	Nardostachys chinensis (Rt)	Sesquiterpenes
Dysobinin (228)		4.2	Chisocheton siamensis Craib (Meliaceae)	Triterpene
colombiasin A (48)		31.8	Caribbean sea whip Pseudopterogorgia elisabethae (Gorgoniidae)	Terpenes
Meldenin	5.23	#REF!	Azadirachta indica (L)
Diterpeneperoxide		0.017	Amomum krervanh (St)	Terpenes
Multinoside A		0.0029	Hydrangeae dulcis folium	Flavonoids
1-Deacetylkhivorin	9.63	#REF!	Khaya grandifoliola (Bk, Sd)	Triterpenoids
7-Deacetylkhivorin	5.08	#REF!	Khaya grandifoliola (Bk, Sd)	Triterpenoids
3-oxolupenal (3-oxolup-20(29)-en-30-al) (156)	1.55		leaves of Nuxia sphaerocephala (Loganiaceae)	Terpenes
ent - naringeninyl - (I - 3?, II - 8) - 4' - O - methylnaringenin		6	Garcinia Livingstonei	Flavonoids
andinermals A_37		6.1	Andira inermis	Flavonoids
154_sesquiterpenes	1		Achillea millefolium	Sesquiterpenes
gallagic acid (72)		7.5	Punica granatum L. (Lythraceae)	Tannins
Natantimal_6_ 247		0.7uM-27um	Flacourtia indica (Flacourtiaceae)	Phenolics
Natantimal_10_ isoflavonoid_35	27		Artemisia indica (Asteraceae)	Flavonoids
Preracemosol A			Bauhinia malabarica
talaumidin (201)		60.5	stem bark of Pycnanthus angolensis (Myristicaceae)	Others
talaumidin (32)	20.7		Pycnanthus angolensis (Myristicaceae)	Lignan
Artoindonesianin F	0.2		Artocarpus integer (champedak)
Luteolin		11	Artemisia afra	Flavonoids	Luteolin was found to prevent the progression of parasite growth beyond the young
(+)-8,11,13-totaratriene-12,13-diol	1	#REF!	Harpagophytum procumbens	Diterpenes	low cytotoxicity (SI > 65) against two mammalian cell lines (CHO and HepG2)
(+)-8,11,13-totaratriene-12,13-diol.	0.76	#REF!	Harpagophytum procumbens	Diterpenes
(+)- morelloflavone		64	Garcinia Livingstonei	Flavonoids
Manzamine G			Amphimedon sp.
N-methylapateline (264)		1.1	Pseudoxandra cuspidata Maas (Annonaceae) bark	Alkaloid
Natantimal_6_ 248		0.7uM-27um	Flacourtia indica (Flacourtiaceae)	Phenolics
Natantimal_3_130		18.1	Arrabidaea patellifera	Flavonoids
Natantimal_3_129		26.5	Arrabidaea patellifera	Flavonoids
