# Supplementary material for: Prioritization of anti-malarial hits from nature: chemo-informatic profiling of natural products with in vitro antiplasmodial activities and currently registered anti-malarial drugs
Source: Malar J. 2016 Jan 29;15:50. doi: 10.1186/s12936-016-1087-y (PMC4731946; doi:10.1186/s12936-016-1087-y)
Supplement: Supplementary file 2 — 10.1186/s12936-016-1087-y Selected natural products with in vitro antiplasmodial activities and currently registered anti-malarial drugs. [file 12936_2016_1087_MOESM2_ESM.xlsx]

## Sheet: Sheet1
Smiles	ID	Activity_uM (IC50)	pIC50
O1CC2=C(CC1O)C(=O)c1c(cccc1)C2=O	N15	2.17187	-0.336834
[nH]1c2c(c3c(nc2Cn2c4ncnc(N)c4nc2)cccc3)cc1	N17	1.65	-0.217484
o1cc(cc1)C1CC=C2C1(CCC1C2(C)C(OC(=O)C)CC2C(C)(C)C(=O)C=CC12C)C	N19	1.21	-0.0827854
O1CC(CC1O)C1CC=C2C1(CCC1C3(C(CC(OC(=O)C)C12C)C(C)(C)C(=O)CC3OC(=O)C)C)C	N20	1.74	-0.240549
O1[C@@H]2[C@H](C[C@@H]3O[C@@]3(CC[C@H]3O[C@]3(C2)C)C)C(=C)C1=O	N3	2	-0.30103
O1c2c(C(=O)[C@H]([C@@H]3[C@H](Oc4c(C3=O)c(O)cc(O)c4)c3ccc(O)cc3)[C@H]1c1ccc(OC)cc1)c(O)cc(O)c2	N326	1	0
o1c2c(cc1)C(C1C(C2)C2(C)C(O)(C(OC(=O)C)C1OC(=O)C)C(CCC2=O)(C)C)=CC(OC)=O	N327	1	0
o1c2c(cc1)C(=O)C1C(C2)C2(C)C(O)(C(OC(=O)C)C1OC(=O)C)C(CCC2=O)(C)C	N328	1	0
N#C[C@@]1([C@@H]2[C@@H]3[C@H]([C@@H](C[C@@H]([C@H]3CC1)C)CC(C)=C)C(CC2)=C)C	N329	1	0
N#C[C@]12[C@H]3[C@H](CC[C@@H]1C)[C@H](CC(=C3[C@H](CC2)C)C=C(C)C)C	N330	1	0
O1[C@H](COC(=O)CC2(O)C=CC(=O)C=C2)[C@@H](O)[C@H](O)[C@@H](OC(=O)Cc2ccccc2)[C@@H]1OC(=O)CC1(O)C=CC(=O)C=C1	N331	1	0
Oc1cc2c([nH]cc2C=2NC(=O)C(C=2)=C2c3c(NC2=O)cccc3)cc1	N332	1	0
O1c2c(CC(O)C1c1cc(OC(=O)c3cc(O)c(O)c(O)c3)c(O)cc1)c(O)cc(O)c2	N333	1	0
O1C(OC2OC(C(OC3C=C(C4CC5OC(=O)C(O)C6(O)C57C(C4(C)C3O)C(OC7)(O)C(O)C6=C)C)O)C(O)C(O)C2O)(CO)C(O)C(O)C1CO	N334	1	0
[N+](C12[C@@H]3C([C@H](CC(C3CCC1C)C)CC([N+]#[C-])(C)C)C(CC2)=C)#[C-]	N335	1	0
O1CC23C4C1(C(OC)=O)C(O)C(O)C2C1(C(CC3OC(=O)C4O)C(C)=C(O)C(=O)C1)C	N337	1.02868	-0.0122811
O(C)c1c2c(ccc1OC)cc-1[n+](CCc3cc(O)c(OC)cc-13)c2	N338	1.03435	-0.0146671
O1c2c(OC1)cc1[C@H]3[C@@H]4N(CCC4=C[C@H](O)[C@H]3OC(=O)CCC)Cc1c2	N339	1.03525	-0.0150468
O1c2c(C(=O)C(CC=C(C)C)=C1c1cc(O)c(O)cc1O)c(O)c1c(OC(C=C1)(C)C)c2CC=C(C)C	N340	1.04	-0.0170333
N(C)(C)C1CC2=CCC3C(CCC45C(CCC34)C(N(C5)C)C)C2(CC1)C	N341	1.04	-0.0170333
O(C)c1c2c3c(ncc2)C(=O)c2c(-c3nc1)cccc2	N342	1.06763	-0.0284213
S1(=O)(=O)C2=C(NCC1)C(=O)c1c(cc3c(c1)[C@@]1(CCC(=O)c4c1c(oc4)C3=O)C)C2=O	N343	1.1	-0.0413927
O1c2c(c(O)c(CC=C(C)C)c(O)c2C(C=C)(C)C)C(=O)c2c1c(O)c(O)cc2	N344	1.1	-0.0413927
O1O[C@@H](C(C(OC)=O)C)[C@H](CC1(OC)CCCC=CC(=CCC)C)C	N345	1.1	-0.0413927
o1c2c3c(CCCC3(c3c(cc4c(c3)C(=O)C=CC4=O)C2=O)C)c1	N346	1.1	-0.0413927
O1c2c3Oc4c1cc1CCN(C(Cc5cc(Oc6ccc(CC7N(CCc(cc2OC)c37)C)cc6)c(O)cc5)c1c4)C	N347	1.1	-0.0413927
O1c2c(cc(CCC=C(C)C)c(O)c2CCC=C(C)C)C(=O)C(CCC=C(C)C)=C1c1cc(O)c(O)cc1O	N348	1.12	-0.049218
O1c2c3C(N(CCc3cc(OC)c2OC)C)Cc2cc(-c3cc(CC4N(CCc5cc(OC)c1cc45)C)ccc3O)c(OC)cc2	N350	1.14	-0.0569049
O(C)c1cc2[nH]c3c(c2cc1)ccnc3CCC(O)=O	N351	1.16174	-0.0651105
O1c2c(CC(O)[C@H]1c1cc(O)c(O)cc1)c(OC(=O)c1cc(O)c(O)c(O)c1)cc(O)c2	N352	1.2	-0.0791812
O1c2c(C=CC1(C)C)c(O)c1c(Oc3c(ccc(O)c3O)C1=O)c2C(C=C)(C)C	N353	1.2	-0.0791812
O1[C@H]2[C@]34[C@@H]([C@@H](OC(=O)CC(C)C)C1=O)[C@@](OC3)(C(OC)=O)[C@@H](O)[C@H](O)[C@@H]4[C@@]1([C@@H](C2)C(=CC(=O)[C@H]1O)C)C	N354	1.2	-0.0791812
O1C=C(C(=O)c2c1cc(O)cc2)c1cc(O)c(OC)cc1	N355	1.2	-0.0791812
O(C)c1cc(OC)c2c(CC(NC2C)C)c1-c1c2c(c(OC)cc(c2)C)c(O)cc1	N356	1.27607	-0.105874
O(c1cc(cc(C)c1OC)C[C@@H]1N(CCc2cc(OC)c(O)cc12)C)c1ccc(cc1)C[C@H]1N(CCc2cc(OC)c(O)cc12)C	N357	1.28	-0.10721
O1[C@@H]2[C@H](O[C@@H](CO)[C@H](O)[C@H]2OC(=O)c2cc(OC)c(O)c(O)c2)c2c(cc(O)c(O)c2O)C1=O	N358	1.3	-0.113943
O1C2=C(C(CC=C(C)C)(CC=C(C)C)C(=O)C(O)=C2)C(=O)c2c1cc(O)c(CC=C(C)C)c2O	N359	1.3	-0.113943
O1c2c(C(=O)c3cc(O)ccc13)c(O)cc(O)c2CC=C(CCC=C(C)C)C	N360	1.3	-0.113943
O(C)c1c2c(cc(c1)C)c(ccc2OC)-c1ccc2c(c1O)c(nc(c2)C)C	N361	1.3	-0.113943
O1c2c(c(O)c(CC=C(C)C)c(O)c2CC=C(C)C)C(=O)c2c1c(O)c(OC)c(OC)c2	N362	1.3	-0.113943
O1c2c(C(=O)CC1c1c(OC)cc(OC)cc1OC)c(O)cc(O)c2CC=C(C)C	N363	1.31	-0.117271
O1c2c3C(CC4=C(Oc5c(C4=O)c(O)c4c(OC(C=C4)(C)C)c5CC=C(CCC=C(C)C)C)c3c(O)cc2O)C1(C)C	N364	1.31	-0.117271
O1c2c(C=C(C(C=C)(C)C)C1=O)c(O)c1c(OC(C=C1)(C)C)c2C(C=C)(C)C	N365	1.31414	-0.118642
O(c1c2CC3N(CCc4c3c(-c2cc(OC)c1O)c(OC)c(OC)c4OC)C)c1ccc(cc1)CC1N(CCc2c1cc(OC)c(O)c2)C	N366	1.31584	-0.119202
O1C2(C3CC=C(C4C(CC3(CC2)C)C(O)(CC4=O)C)C=O)C(CC1C=C(C)C)C	N367	1.31818	-0.119976
O(C)c1c2c(CC(N(C)C2C)C)c(-c2c3c(c(O)cc(c3)C)c(OC)cc2)c(O)c1	N368	1.32024	-0.120652
O=C1CC2C(C(N(CC2=CC)C)Cc2c1[nH]c1c2cccc1)C(OC)=O	N369	1.33645	-0.125952
O1OC(CC(CC)C1CC(OC)=O)(CCCC(CC)C=CCC)CC	N370	1.35393	-0.131596
Oc1ccc(O)cc1CC=C(CCC=C(CCC=C(C)C)C)C	N371	1.37	-0.136721
O1c2c(c3Oc4c(ccc(O)c4O)C(=O)c3c(O)c2CC=C(C)C)C(C)(C)[C@@H]1C	N372	1.4	-0.146128
O1CC2(C(C3OC(=O)C(C3C(OC(=O)C(CO)=C)C2)=C)C(=C)C1=O)C=C	N373	1.4	-0.146128
Oc1cc2c(cc1C(C)C)C(=O)CC1C(CCCC12C)(C)C	N374	1.4	-0.146128
BrC1=COC2(ON=C(C2)C(=O)NCCCOc2c(Br)cc(cc2Br)CCNC)CC(Br)=C1OC	N377	1.4	-0.146128
O1c2c(C(=O)C=C1c1ccc(OC)cc1)c(O)cc(O)c2-c1cc(ccc1OC)C=1Oc2c(C(=O)C=1)c(O)cc(OC)c2	N378	1.4	-0.146128
Brc1[nH]c2c(cccc2)c1CC1N(C)C(=O)C(NC(=O)C(CC(=CC(CC(OC(=O)CC(NC1=O)c1ccc(O)cc1)C)C)C)C)C	N379	1.40911	-0.148944
O1C23N(c4cc(OC)c(OC)cc4C24CC1N1CC(C(CC13)C4(C(OC)=O)COC(=O)c1cc(OC)c(OC)c(OC)c1)=CC)C	N380	1.41356	-0.150315
O(C(=O)C12C3N(CC(C1)CC3CC)CCc1c2[nH]c2c1cccc2)C	N381	1.47144	-0.167743
O1C(C2(C3(OC3C1=O)C1(C(CC2)C2(C(CC1OC(=O)C)C(C)(C)C(=O)C=C2)C)C)C)c1ccoc1	N382	1.49203	-0.173776
O=CN[C@@]1([C@@H]2[C@H]3[C@H](CC1)[C@H](C[C@@H]1[C@@H]3[C@H](CC2)[C@@](C#N)(C)[C@@H](C1)C)C)C	N383	1.5	-0.176091
O1[C@H](COC(=O)CC2(O)C=CC(=O)C=C2)[C@@H](O)[C@H](OC(=O)Cc2ccccc2)[C@@H](OC(=O)Cc2ccccc2)[C@@H]1OC(=O)CC1(O)C=CC(=O)C=C1	N384	1.5	-0.176091
O1C2C(C(=C)C1=O)C(O)C=C(CCC(O)C(=C2)C)C	N385	1.5	-0.176091
O1C2C(C(=C)C1=O)C(O)C=C(CCC(O)C(C2)=C)C	N386	1.5	-0.176091
[nH]1c2c(c3c1cccc3)ccnc2C	N387	1.5	-0.176091
O(c1cc(OC)c(OC)cc1CC1N(CCc2c1cc(O)c(OC)c2)C)c1cc2c(cc1OC)CCN(C)C2Cc1cc(O)c(OC)cc1	N388	1.5	-0.176091
O(c1cc(ccc1OC)CC1N(CCc2c1cc(OC)c(OC)c2)C)c1ccc(cc1)CC1N(CCc2c1cc(O)c(OC)c2)C	N389	1.5	-0.176091
O1c2c3C(N(CCc3cc(OC)c2OC)C)Cc2ccc(Oc3c4C(N(CCc4cc(OC)c3OC)C)Cc3ccc1cc3)cc2	N391	1.5	-0.176091
O1c2cc3c(nccc3cc2OC)Cc2ccc(COc3c(O)c4C(N(CCc4cc3OC)C)Cc3cc1c(O)cc3)cc2	N392	1.5	-0.176091
O1c2cc(CC3N(CCc4c3c(O)c(OCc3ccc(Cc5nccc6cc(OC)c1cc56)cc3)c(OC)c4)C)ccc2OC	N393	1.5	-0.176091
O(C)c1cc2c(c(O)c1CC=C(C)C)c(O)c1c(CC(O)(CC1=O)C)c2	N394	1.5	-0.176091
O(C(=O)C=Cc1ccc(O)cc1)C1C(C2CCC3(C(CCC4(C5C(CCC34C)(CCC5C(C)=C)C(O)=O)C)[C@]2(CC1O)C)C)(C)C	N395	1.5	-0.176091
O1O[C@]2(C3=C([C@@H](O)[C@@]1(CC2)C(C)C)[C@@H](CC3=O)C)C	N396	1.5	-0.176091
O1c2c(C=CC1(C)C)c(OC)c1c(OC(=O)C=C1)c2C(C=C)(C)C	N398	1.53193	-0.185238
O[C@@]1(CCC=C(CC[C@H](C=C1)C(C)C)C)C	N399	1.54	-0.187521
O(C)c1cc(O)c(-c2c3c(C(=O)c4c(cccc4O)C3=O)c(O)cc2C)c(O)c1C(=O)C	N400	1.54238	-0.18819
O1C(=CC(OC)=O)C(=CC1(CC(CC)C=CC(=O)C)CC)CC	N401	1.56044	-0.193246
O1c2c(OC1)cc1[C@H]3[C@@H]4N(CCC4=C[C@H](OC(=O)CCC)[C@H]3OC(=O)CCC)Cc1c2	N402	1.56729	-0.195149
O1[C@@]23C(CC[C@@]45C[C@@](OC)(CC[C@]24C)C(=C)C5=O)[C@](CCC3)(C)C1=O	N403	1.56774	-0.195274
O1C2C(C=3C1CC(C=3C)c1ccoc1)(C)C(CC(O)=O)C1(C(C(C=CC1=O)(C(OC)=O)C)C2O)C	N404	1.58914	-0.201163
O1c2c(OC1)cc1[C@H]3[C@@H]4C(CCC4=C[C@H](O)[C@H]3OC(=O)C[C@@H](O)C)Cc1c2	N405	1.6	-0.20412
OC1CC2(C3CC=C4C(CC(O)C(=O)C4(C)C)C3(C)C(=O)CC2(C)C1C(O)(C(=O)C=CC(OC(=O)C)(C)C)C)C	N406	1.6	-0.20412
o1c2c(cc1)C(C1C(C2)C2(C)C(O)(C(O)C1OC(=O)C)C(CCC2=O)(C)C)C(OC)=O	N407	1.6	-0.20412
O(C)c1cc2CC3N(CCc4cc(O)c(OC)cc34)Cc2cc1OC	N408	1.6	-0.20412
O1c2c(C=CC1(C)C)c(OC)cc1c2c(O)c2c(CC(O)(CC2=O)C)c1	N409	1.6	-0.20412
O1c2c(OC1)cc1[C@H]3[C@@H]4N(CCC4=C[C@H](O)[C@H]3OC(=O)C[C@@H](O)C)Cc1c2	N410	1.60686	-0.205977
O[C@@H]1CC[C@](O)(C=C[C@@H](CCC1=C)C(C)C)C	N411	1.63	-0.212188
O1c2c3Oc4c1cc1CCN=C(Cc5cc(Oc6ccc(CC7N(CCc(cc2OC)c37)C)cc6)c(O)cc5)c1c4	N412	1.63	-0.212188
O1C23C1C(=O)C(C2(CCC1C3(C)C(OC(=O)C)CC2C(C)(C)C(=O)C=CC12C)C)c1ccoc1	N413	1.65036	-0.217578
O(C(=CCCC(=CCC)C)C)c1cc(O)c2c(c1)Cc1c(C2=O)c(O)cc(c1)C	N416	1.68	-0.225309
o1c2c(cc1)C(C1[C@H](C2)[C@]2(C)[C@@](O)(CC1)C(C[C@H](CC(=O)C)C2=COC(=O)C)(C)C)=C	N417	1.7	-0.230449
O(C(=O)C(CC)C)C1(c2c(c(C)c(C(OC)=O)c(O)c2)C(=O)c2c1cccc2O)c1ccc2c(c1O)C(=O)c1c(cc(O)c(C(OC)=O)c1C)C2=O	N418	1.7	-0.230449
O1c2cc(ccc2OC(CO)C1c1cc(OC)c(O)cc1)C=1Oc2c(C(=O)C=1O)c(O)cc(O)c2	N419	1.7	-0.230449
O(C)c1cc2c(c(O)c1CC=C(CCC=C(C)C)C)c(O)c1c(CC(O)(CC1=O)C)c2	N420	1.7	-0.230449
O1c2c([C@@H]3[C@H](CC[C@@H](C3)C)C1(C)C)c(O)cc(c2)C=Cc1ccccc1	N422	1.72177	-0.235976
Oc1cc(cc(O)c1[C@H]1C[C@H](CC[C@@H]1C(C)C)C)C=Cc1ccccc1O	N424	1.74628	-0.242114
O1OC(CC2C(C)(C)C(=O)C=CC12C)C(=CCO)C	N425	1.76471	-0.246673
OC1=C(CC=C(C)C)C(=O)c2c(cc3c(c2O)c(O)cc(C)c3O)C1(CC=C(C)C)CC=C(C)C	N428	1.8	-0.255273
O=C1c2c(-c3nccc4c3c1ncc4)cccc2	N429	1.8085	-0.257318
ClC1=C(C)C(=O)C(OC)=CC1=O	N430	1.84	-0.264818
O[C@H]1[C@H](O)C[C@]2([C@@H](CC[C@@]3([C@@H]2CC=C2[C@@H]4[C@@](O)(C)[C@@H](CC[C@@]4(CC[C@]23C)C(O)=O)C)C)C1(C)C)C	N431	1.84162	-0.265201
O1[C@@H]2[C@@H]3[C@@](CC[C@H]2C(=C)C1=O)(C=CC(=O)C3=C)C	N432	1.865	-0.270679
O1C(C1(C)C)C1OC(OC(=O)C)C(C1)C1CC=C2C1(CCC1C2(C)C(OC(=O)C)CC2C(C)(C)C(=O)C=CC12C)C	N434	1.9341	-0.286478
O(CC=C(C)C)c1cc(O)c2c(c1)Cc1c(C2=O)c(O)cc(c1)C	N435	1.98	-0.296665
O1C=C(C(=O)c2c1cc(O)cc2O)c1ccc(O)cc1	N436	2	-0.30103
BrC1=CC2(C=C(Br)C1=O)C1=C(NCC2)C(=O)c2[nH]cc3CCN=C1c23	N437	2	-0.30103
o1c2c(cc1)C(=O)[C@H]1[C@H](C2)[C@]2(C)[C@@](O)(CC1)C(C)(C)[C@H](OC(=O)C)[C@H](OC(=O)C)[C@@H]2OC(=O)C	N438	2	-0.30103
O1CC23C4C5(C(CC2OC(=O)C(O)C3(O)C(=C)C(O)C14O)C(=CC(O)C5O)C)C	N439	2	-0.30103
O(C(=O)C1N(CCC1)C(=O)C(CC(CCCC)C)C)C(C(CC)C)C(OC(C(CC)C)C(O)=O)=O	N440	2	-0.30103
O1c2c(C(=O)C=C1c1ccc(O)cc1)c(O)cc(O)c2-c1cc(ccc1OC)C=1Oc2c(C(=O)C=1)c(O)cc(OC)c2	N441	2	-0.30103
O(C)c1c2c(cc(OC)c1-c1c3c(c(OC)cc(c3)C)c(OC)cc1)C[C@@H](N(C)[C@@H]2C)C	N442	2	-0.30103
OC1CCC2(C(CCC3=C2CCC2(C4CC(CCC4(CCC23C)C)(C(O)=O)C)C)C1(C)C)C	N443	2	-0.30103
Oc1c(O)cc(cc1O)C(OC)=O	N444	2.01087	-0.303384
O1[C@@]23C(CC[C@@]45C[C@@](O)(CC[C@]24C)C(=C)C5=O)[C@](CCC3)(C)C1=O	N445	2.02773	-0.307011
O(C)c1cc(ccc1OC)C(OC(=O)C=Cc1ccccc1)CNC(=O)C=Cc1ccccc1	N446	2.04	-0.30963
O1C(C(C)C)C(=O)N(C)C(Cc2ccccc2)C(OC(C(C)C)C(=O)N(C)C(Cc2ccccc2)C(OC(C(C)C)C(=O)N(C)C(Cc2ccccc2)C1=O)=O)=O	N447	2.04095	-0.309832
O1c2c(c(CC=C(C)C)c(CC=C(CCC=C(C)C)C)c(O)c2O)C(=O)c2c1cc(O)cc2O	N448	2.06652	-0.315239
O1c2c(OC1)cc1c(C3C4N(CCC4=CC(O)C3O)C1)c2	N449	2.08833	-0.3198
o1c2c(cc1)[C@@H](C1[C@H](C2)[C@]2(CCCC(C)(C)[C@]2(O)C[C@@H]1O)C)C	N450	2.1	-0.322219
O1c2c(C(=O)CC1c1ccc(O)cc1OC)c(O)cc(O)c2CC(C(C)=C)CC=C(C)C	N451	2.1	-0.322219
O1c2c(C(=O)C=C1c1ccc(O)cc1OC)c(O)cc(O)c2CC(C(C)=C)CC=C(C)C	N452	2.1	-0.322219
O1[C@@H](O[C@H]([C@@H](Oc2c(OC)cc(cc2OC)CCCO)CO)c2cc(OC)c(O)cc2)[C@H](O)[C@H](O)C(O)C1CO	N453	2.1	-0.322219
O1[C@@H](C)[C@@H](O)[C@@H](O)C(O)C1Oc1cc2OC(CC(=O)c2c(O)c1O)c1cc(O)c(O)cc1	N454	2.13	-0.32838
Oc1cc(O)c(cc1C(=O)C=Cc1cc(CC=C(C)C)c(O)cc1)CC(O)C(C)=C	N456	2.2	-0.342423
O1C=2C3(CC(CC=C(C)C)C(C)(C)C(CC=C(C)C)(C(=O)C=2C(=O)c2cc(O)c(O)cc2)C3=O)CC(CC=C(C)C)C1(C)C	N457	2.2	-0.342423
O1[C@@H](Cc2c(C1=O)c(O)ccc2)[C@@H](NC(=O)[C@@H](O)[C@H]1O[C@@](O)(C)[C@]2(NC(=O)C[C@@H]1N2)C)CC(C)C	N460	2.2	-0.342423
O1[C@@H]2[C@@H]([C@H](CC(=O)C(CC)C)[C@H](OC(=O)C)C(=CCCC(=C2)CO)C=C)C(=C)C1=O	N461	2.23	-0.348305
O(CC1(C2CC3N(CC2=CC)CCC12C3=Nc1c2cccc1)C(OC)=O)C(=O)C	N463	2.28158	-0.358236
O1C=2C=C(OC3=CC(=O)C=C(CC1C)C=23)C	N464	2.3	-0.361728
s1c2nc(c1)C(=O)NC(C=1OC(C(N=1)C(=O)NC(c1occ(n1)C(=O)NC2C(CC)C)C(C)C)C)C	N465	2.3	-0.361728
O1c2c(OC1)cc1c(C34C(N(CC3O)C1)CC(OC)C=C4)c2	N466	2.32298	-0.366046
O1CC2(C3CC4N(CC3=CC)CCC23C14N(c1c3cc(O)cc1)C)C(OC)=O	N467	2.35323	-0.371665
O1c2c3-c4c(cccc4)C(=O)c4nccc(c34)cc2OC1	N468	2.37	-0.374748
O1c2c(C(=O)CC1c1ccc(O)cc1OC)c(OC)cc(O)c2CC(C(C)=C)CC=C(C)C	N469	2.4	-0.380211
O1c2c(C(=O)C=C1c1ccc(O)cc1OC)c(OC)cc(O)c2CC(C(C)=C)CC=C(C)C	N470	2.4	-0.380211
O(C)c1c(O)c(C(=O)C=Cc2ccccc2)c(O)cc1OC	N471	2.4	-0.380211
N(C)(C)C1CC2CCC3C4CCC(C(N(C)C)C)C4(CCC3C2(CC1)C)C	N472	2.4	-0.380211
O1[C@@H]2C([C@@H](O)CC=C(CCC(=C2)COC(=O)C)C=O)C(=C)C1=O	N473	2.49737	-0.397483
O(C)C=1C2C(C=CC=C2O)C(c2c3c([C@@H](N[C@H](C3)C)C)c(OC)cc2O)=C(C=1)C	N475	2.5	-0.39794
Oc1c(c2c(cc1O)[C@@]1([C@@H](CC2)C(CCC1)(C)C)C)C(C)C	N476	2.5128	-0.400159
Oc1c2c(cc(O)c1C(=CCCC(=CCC)C)C)C(c1c(C2=O)c(O)cc(c1)C)=C1c2c(c(O)c(C(=CCCC(=CCC)C)C)c(O)c2)C(=O)c2c1cc(cc2O)C	N477	2.53	-0.403121
O(C(=O)C1(C2CC3N(C1Cc1c3[nH]c3c1cccc3)CC2=CC)CO)C	N478	2.55372	-0.407174
O1C=C(C2C(CN3C(C2)c2[nH]c4c(c2CC3)cccc4)C1C)C(OC)=O	N479	2.55372	-0.407174
O1C=C(C2C(CN3C(C2)=C2N=C4C(=C2C=C3)C=CC=C4)C1C)C(OC)=O	N480	2.58327	-0.412171
Oc1c2c(N(c3c(c(ccc3O)CCC=C(C)C)C2=O)C)cc(O)c1CCC=C(C)C	N481	2.6	-0.414973
O1c2c(C(=O)CC1c1ccc(O)cc1O)c(O)cc(O)c2CC(C(C)=C)CC=C(C)C	N482	2.6	-0.414973
O1c2c(C(=O)C=C1c1ccc(O)cc1O)c(O)cc(O)c2CC(C(C)=C)CC=C(C)C	N483	2.6	-0.414973
N1=C2N(c3c(C=C2c2c1cccc2)cccc3)C	N484	2.6	-0.414973
O1c2c3C(CC1(C)C)c1c(CCc3cc(O)c2C)c(O)c(OC)cc1	N485	2.64385	-0.422237
O1C2C(CC(O)C(OC(=O)C(=CC)C)(C34OOC(C23)(C=C4)C)C)C(=C)C1=O	N486	2.65675	-0.42435
O1c2c(C=CC1=O)c(OCC=C(C)C)c1c(occ1)c2	N487	2.7	-0.431364
OC1=CC(=O)C(c2c1c(O)c1c(c2)c(CC=C(C)C)c(cc1O)C)(CC=C(C)C)CC=C(C)C	N488	2.7	-0.431364
O1c2c3c(CC(=O)c4c(CCN(C3)C)cc3OCOc3c4)ccc2OC1	N489	2.78	-0.444045
O(C(=O)C=1C2CC3N(CC2=CC)CCC23C=1Nc1c2cccc1)C	N490	2.79156	-0.445846
O1[C@@H]2[C@@H]([C@@H](CC(=CCCC(=C2)COC(=O)C)C=O)CC(=O)C(CC)C)C(=C)C1=O	N491	2.9	-0.462398
o1c2c(cc1)C(C1C(C2)C2(C)C(O)(C(OC(=O)C)C1OC(=O)C)C(CCC2=O)(C)C)=C	N492	2.9	-0.462398
O(CC=C(C)C)c1cc(O)c2c(c1)C(c1c(C2=O)c(O)cc(c1)C)C1c2c(c(O)c(CC=C(CCC=C(C)C)C)c(O)c2)C(=O)c2c1cc(cc2O)C	N495	2.94	-0.468347
o1c2c(cc1C(=O)C)C(=O)c1c(c(OC)c(OC)cc1)C2=O	N496	2.96	-0.471292
O1O[C@@H](C[C@]1(CC(OC)=O)C)CCCCCCCCCCCCCCCC	N498	3	-0.477121
O1C[C@@]2([C@@H]([C@@H](O)[C@H](C(C(OC)=O)=C)[C@@H](OC(=O)C(CO)=C)C2)C(=C)C1=O)C=C	N499	3	-0.477121
O1[C@H]2[C@@H]([C@@H](OC(=O)C(CO)=C)C[C@](C=C)(COC(=O)C)[C@@H]2C(C(=O)C)=C)C(=C)C1=O	N500	3	-0.477121
O1[C@H]2CC[C@]1(C)[C@@H](Cc1c3Oc4c(C(=O)c3c(O)cc1OC)c(O)ccc4O)C2(C)C	N501	3	-0.477121
O1c2c(C(=O)c3c1cc(O)c(CC=C(CCC=C(C)C)C)c3O)c(O)ccc2O	N504	3	-0.477121
O1[C@H]2[C@@H]([C@@H](OC(=O)C(CO)=C)CC(=CCCC(=C2)C=O)COC(=O)C)C(=C)C1=O	N505	3	-0.477121
O1[C@H]2C([C@@H](OC(=O)C(CO)=C)C[C@](C=C)(COC(=O)C)C2C(C(=O)C)=C)C(=C)C1=O	N506	3	-0.477121
O1[C@H]2[C@@H]([C@@H](OC(=O)C(CO)=C)CC(=CCCC(=C2)C(=O)C)COC(=O)C)C(=C)C1=O	N507	3	-0.477121
O1c2c(C(=O)c3c1c(O)ccc3O)c(O)cc(O)c2CC=C(CCC=C(C)C)C	N508	3	-0.477121
O1c2c(C=CC1(CCC=C(C)C)C)c(O)c1c(Oc3c(C1=O)c(O)ccc3O)c2	N509	3	-0.477121
o1c2nc3c(cc(OC)c(OC)c3)c(OC)c2cc1	N511	3	-0.477121
O1c2c(OC1)c(O)c1nc3occc3c(OC)c1c2CC=C(C)C	N513	3	-0.477121
O1c2c(OC1)cc1[C@H]3[C@@H]4N(CCC4=C[C@H](O)[C@H]3OC(=O)C)Cc1c2	N515	3.03631	-0.482346
O(C)c1c2-c3c4C(NCCc4cc(OC)c3O)Cc2ccc1OC	N516	3.08	-0.488551
o1c2c(cc1)C(=O)C1[C@H](C2)[C@]2(C)[C@@](O)(C[C@@H]1OC(=O)C)C(CCC2=COC(=O)C)(C)C	N518	3.1	-0.491362
O1C(C2(C3(OC3C1=O)C1(C(CC2)C2(C(CC1O)C(C)(C)C(=O)C=C2)C)C)C)c1ccoc1	N519	3.1	-0.491362
O1c2c(Oc3c(c(cc(O)c3C=O)C)C1=O)cc(OC)c(C(=O)C=C(C)C)c2C	N520	3.1	-0.491362
O(C)C1=C2C3NCCC2(CC(O)C1O)c1c(ccc(OC)c1O)C3O	N521	3.1	-0.491362
Oc1cc(ccc1O)C(O)=C1C(=O)C2(CC=C(C)C)C(CCC=C(C)C)(C)C(CC(CC=C(C)C)(C2=O)C1=O)CC=C(C)C	N522	3.2	-0.50515
O1C(COC(=O)c2cc(O)c(O)c(O)c2)C(O)C(O)C(O)C1Oc1cc(OC)c(OC)c(OC)c1	N523	3.2	-0.50515
O1c2c(c(CC=C(CCC=C(C)C)C)c(OC)c(O)c2)C(=O)c2c1cc(O)c(CC=C(CO)C)c2O	N524	3.23509	-0.509887
O1c2c(c(O)c(cc2)CC=C(C)C)C(=O)CC1c1ccc(O)cc1	N525	3.24	-0.510545
O1[C@H](C(O)C(O)[C@H](O)C1CO)C1CC2=CCC3C4CCC(C(CC[C@H](C(C)C)CC)C)[C@]4(CCC3[C@]2(CC1)C)C	N526	3.28152	-0.516075
O1c2c3CCN(C(Cc4ccc(Oc5cc(C[C@@H]6N(CCc7c6cc1c(OC)c7OC)C)ccc5O)cc4)c3cc(OC)c2OC)C	N527	3.28768	-0.516889
Brc1cc([nH]c1)C(=O)NCCC=C1N=C(NC1=O)N	N528	3.3	-0.518514
O1C2=CC(=O)C1(CC(OC(=O)C(C)=C)C1C(OC(=O)C1=C)C=C2CO)C	N529	3.3	-0.518514
O1[C@H](CC)[C@](O)(C)[C@H](O)[C@H](N(C[C@@H](C[C@](O)(C)[C@H](O[C@@H]2O[C@@H](C[C@H](N(Cc3ccc(cc3)-c3nnn(c3)CCCCCCCCCC(=O)NO)C)[C@H]2O)C)[C@@H](C)[C@H](O[C@@H]2O[C@@H](C)[C@H](O)[C@](OC)(C2)C)[C@@H](C)C1=O)C)C)C	N530	3.3	-0.518514
O1[C@]2([C@@H]3[C@H]([C@@H](C2)CC)[C@H](OO[C@]3(CC)C1=O)CC)CC	N531	3.3	-0.518514
Oc1cc2c(cc1C(C)C)CCC1C(CCCC12C)(C)C	N533	3.31644	-0.520672
N(C)[C@@H]1CC2=CCC3C(CCC45C(CCC34)C(N(C5)C)C)C2(CC1)C	N534	3.39	-0.5302
O=C1N2C(=Nc3c1cccc3)c1[nH]c3c(c1C=C2)cccc3	N535	3.4	-0.531479
Brc1c2c([nH]c1)C(=O)NCCC2=C1NC(NC1=O)N	N536	3.4	-0.531479
o1c2c(cc1)C([C@H]1[C@H](C2)[C@]2(C)[C@@](O)([C@@H](OC(=O)C)[C@@H]1OC(=O)C)C(CC[C@@H]2OC(=O)C)(C)C)=C	N537	3.4	-0.531479
O(C(=O)C)C1C2CCC3C4CCC(C(NC)C)C4(CCC3C2(CCC1NC(=O)C(=CC)C)C)C	N538	3.4	-0.531479
O1c2c(C=CC1(C)C)c(O)c(cc2)C(=O)C=Cc1ccc(O)cc1	N539	3.4	-0.531479
O1c2c(C(=O)C(OC)=C1c1ccc(O)cc1)c(O)c1C=CC(Oc1c2)(C)C	N540	3.4	-0.531479
Oc1cc2c(cc1C(C)C)CC[C@@H]1[C@@]2(CCCC1(C)C)C	N541	3.49099	-0.542949
O=C1C2CCC3C4CCC(C(N(C)C)C)C4(CCC3C2(CC=C1NC=O)C)C	N543	3.5	-0.544068
O1C(C)C(OC(=O)C)C(OC(=O)C)C(OC(=O)C)C1OC1C(O)C(O)C(OC1OCCCCCCCCCCCCCCCC)COC(=O)C	N544	3.5	-0.544068
O1c2c(C(=O)C=C1c1ccc(OC)cc1)c(O)cc(O)c2-c1cc(ccc1OC)C=1Oc2c(C(=O)C=1)c(O)cc(O)c2	N545	3.5	-0.544068
O1CC=2CC[C@H]3O[C@@]3(C[C@H](OC(=O)C(C)=C)[C@@H]3[C@H](OC(=O)C3=C)C=2)C1O	N546	3.5	-0.544068
O1c2c(C=CC1(C)C)c(O)c1c(Oc3c(cc(OC)c(OC)c3O)C1=O)c2CC=C(C)C	N547	3.5	-0.544068
O=C1CC[C@]2([C@@H](CC[C@@]3([C@@H]2CC[C@@H]2[C@@H]4[C@@](CC[C@]23C)(CC[C@H]4C(C=O)=C)C)C)C1(C)C)C	N548	3.53329	-0.548179
OC1(O)CC[C@]2([C@@H](CC[C@@]3([C@@H]2CC[C@@H]2[C@@H]4[C@@](CC[C@]23C)(CC[C@H]4C(C=O)=C)C)C)C1(C)C)C	N550	3.6	-0.556302
[Cl-].OC1C23C(C45C(CC2)C(CCC4)(C[N+](=C5)CCO)C)CC(CC3)C1=C	N551	3.6	-0.556302
O1C(OC(=O)C)C23C(CC(OC(=O)CCC)C=C2C1OC(=O)C)C(CC=C(C=C)C)(C)C(C)C(OC(=O)C=Cc1ccc(O)cc1)C3O	N552	3.6	-0.556302
O1c2c(OC1)c-1c3c(CCNC3Cc3c-1ccc(OC)c3OC)c2OC	N553	3.6	-0.556302
O1c2c(c(OC)c(OC)c(OC)c2)C(=O)C=C1c1cc(OC)c(O)c(OC)c1	N554	3.6	-0.556302
O1c2c(c(O)c(CC=C(CCC=C(C)C)C)c(O)c2)C(=O)c2cc(OC)c(O)cc12	N555	3.65444	-0.562821
OCC1N2C3CC(C1CC3c1n(c3c(c1C2)cccc3)C)=CC	N556	3.68008	-0.565857
O1C2C([C@@H](OC(=O)C(CO)=C)C[C@@H](C)[C@]3(O[C@](CC3)(C2)C)O)=C(COC(=O)C)C1=O	N557	3.7	-0.568202
O=C1CC[C@]2([C@@H](CCC3=C2CC[C@]2([C@@H]4C[C@](CC[C@@]4(CC[C@@]23C)C)(C(O)=O)C)C)C1(C)C)C	N558	3.7	-0.568202
OC1=CC(=O)c2c(cc3c(c(O)c(CC=C(C)C)c(C)c3CC=C(C)C)c2O)C1CC=C(C)C	N559	3.7	-0.568202
O1c2cc(ccc2OC1)C=CCCCCCCC=CC=CC(=O)NCC(C)C	N561	3.7	-0.568202
O1c2c3C(CC4=C(Oc5c(C4=O)c(O)cc4OC(C=Cc45)(C)C)c3c(O)cc2O)C1(C)C	N562	3.7	-0.568202
Oc1c2c(Cc3c(C2=O)c(O)cc(O)c3CC=C(C)C)c(CC=C(C)C)c(C)c1CC=C(C)C	N563	3.7	-0.568202
O(C(=O)C=1c2c(N(C=3C=1N=C1C=3C=CC=C1)C)cccc2)CC	N564	3.7	-0.568202
O1C2C3C(C)(C(CC(OC)=O)C4(C=5C(OC24)CC(C=5C)c2ccoc2)C)C(=O)C=CC3(C)C1=O	N565	3.72972	-0.571676
O1OC2CC3(C1(C(CC3)C(C)C)C(O)C=C2C=O)C	N566	3.7547	-0.574575
o1c2c(cc1)C(C1C(C2)C2(C)C(O)(C(OC(=O)C)C1O)C(CCC2OC(=O)C)(C)C)=C	N568	3.8	-0.579784
O1CC(Cc2c1c(OC)c(OC)c(OC)c2)C1=CC(=O)C(OC)=C(OC)C1=O	N569	3.84237	-0.584599
O1C2C([C@@H](OC(=O)C(=CC)C)C[C@@H](C)[C@]3(O[C@](CC3)(C2)C)O)=C(COC(=O)C)C1=O	N571	3.9	-0.591065
S1(=O)(=O)C2=C(NCC1)C(=O)c1c(cc3c(c1)C(=O)c1occ4c1[C@]3(CCC4=O)C)C2=O	N572	3.9	-0.591065
O1c2c(c(O)c(CC=C(C)C)c(O)c2CC=C(C)C)C(=O)CC1c1ccc(O)cc1	N573	3.9	-0.591065
O1c2c(C=CC1(C)C)c1Oc3c(cc(OC)c(OC)c3O)C(=O)c1c(O)c2CC=C(C)C	N575	3.9	-0.591065
OC1(CCC(=C(C=O)C)C(CCCO)C1(CCC=C(CCC=C(CCC=C(C)C)C)C)C)C	N576	3.92399	-0.593728
O1c2c(C(=O)C=C1c1ccccc1)c(O)cc(OC)c2	N577	3.98	-0.599883
O(C)c1c2-c3c(CC4NCCc(cc1OC)c24)ccc(OC)c3O	N578	4	-0.60206
O[C@H]1CC[C@@H]2C(=C[C@H](O)[C@H]3[C@@]4(CC[C@H]([C@@H](CC=CC(O)(C)C)C)[C@@]4(C)[C@H](O)C[C@@]23C)C)C1(C)C	N579	4	-0.60206
O=C1[C@@H](O)C[C@@H]2C(=CC[C@@H]3[C@@]2(C)C(=O)C[C@]2(C)[C@@H]([C@@](O)(C(=O)C=CC(O)(C)C)C)[C@H](O)C[C@]23C)C1(C)C	N580	4	-0.60206
O1C(C2(C3(OC3C1=O)C1(C(CC2)C2(C(CC1OC(=O)C)C(OC(=O)C=C2)(C)C)C)C)C)c1ccoc1	N581	4	-0.60206
OC1(c2c(c(C)c(C(OC)=O)c(O)c2)C(=O)c2c1cccc2O)c1ccc2c(c1O)C(=O)c1c(cc(O)c(C(OC)=O)c1C)C2=O	N582	4	-0.60206
Oc1cc2c(c(C)c1C(OC)=O)C(=O)c1c(cccc1O)C2=O	N583	4	-0.60206
o1c2c(cc1)c(c1c(c2)C2(C)C(O)(CC1)C(C)(C)C(OC(=O)C)CC2OC(=O)C)C	N584	4	-0.60206
Oc1c2c(cc(c1)C)C(=O)c1c(C2=O)c(O)cc(O)c1	N585	4	-0.60206
O1O[C@@](C[C@]1(CCCCCCCCCCCCCCCC)C)(CC(OC)=O)C	N586	4	-0.60206
O1[C@@H](O)C=C([C@@H]2OC(=O)C[C@@]34O[C@H]5CC(=O)C(C)(C)[C@H]([C@H](OC(=O)C)C(OC)=O)[C@]5([C@@H](CC[C@@]23C)C4=C)C)C1=O	N588	4.1	-0.612784
O1c2c(c(CC=C(C)C)c(OC)c(O)c2)C(=O)c2c1cc(O)c(CC=C(C)C)c2O	N589	4.1	-0.612784
O(C)c1c2c(cc(OC)c1C(=O)C=CC)cc(OC)cc2OC	N590	4.1	-0.612784
O1C(C2(C3(OC3C1=O)C1(C(CC2)C2(C(CC1=O)C(C)(C)C(=O)C=C2)C)C)C)c1ccoc1	N591	4.1	-0.612784
O1C(C)[C@@H](O)[C@@H](O)[C@@H](O)C1OC1[C@H](O)[C@@H](O)[C@H](O[C@@H]1O[C@@H]1[C@@H](O)[C@H](O)[C@H](OC1O[C@H](CCCCCCCC[C@@H](O)CC(O)=O)CCCC)CO[C@H]1OC(C)[C@@H](O)[C@H](O)[C@@H]1O)CO	N592	4.1	-0.612784
OC1CCC(O)(C2CC(=CCC12C)C(C)C)C	N593	4.17	-0.620136
O1[C@@H]2[C@]3([C@@H]([C@@](O)(CC[C@@H]3O)C)[C@@H](OC(=O)C(C)C)[C@@H]([C@@H]2OC(=O)C(=CC)C)C(=C)C1=O)C	N594	4.2	-0.623249
O(C)c1cc2CC3[N+]([O-])(CCc4cc(O)c(OC)cc34)Cc2cc1OC	N595	4.2	-0.623249
o1cc(cc1)C1CC=C2[C@@]1(CCC1[C@@]2(C)C(OC(=O)C)[C@@H](OC(=O)C)C2[C@@]1(C=CC(=O)C2(C)C)C)C	N596	4.2	-0.623249
O1c2c3c(CC4N(CCc5cc(OC)c(O)cc45)C3)ccc2OC1	N598	4.29	-0.632457
O(C)c1ccc(cc1)CC(N(C(=O)C(N(C(=O)C(NC(=O)C(N(C(=O)C(CC(CCCCC#C)C)C)C)Cc1ccccc1)C)C)C)C)C(=O)N	N600	4.3	-0.633468
O[C@H]1CC[C@]2([C@@H](CCC3=C2CC[C@]2([C@@H]4C[C@](CC[C@@]4(CC[C@@]23C)C)(C(O)=O)C)C)C1(C)C)C	N601	4.3	-0.633468
O1C2=CC(=O)C1(CC(OC(=O)C(C)=C)C1C(OC(=O)C1=C)C(O)C2=C)C	N602	4.4	-0.643453
O1[C@H]2[C@@H]([C@@H](OC(=O)C(C)=C)C[C@]3(OC(=CC3=O)C(C)[C@@H]2O)C)C(=C)C1=O	N603	4.4	-0.643453
O(C)c1c2c(C[C@@H](N=C2C)C)c(-c2c3c(c(OC)cc(c3)C)c(OC)cc2)c(O)c1	N604	4.4	-0.643453
O(C)c1cc(OC)c2c(C[C@@H](N(C)C2C)C)c1-c1c2c(c(OC)cc(c2)C)c(OC)cc1	N605	4.4	-0.643453
O1[C@H](OC(=O)C)C=2[C@@]3([C@H](C[C@H](OC(=O)C(C)C)C=2)[C@](CC=C(C=C)C)(C)[C@H](C[C@H]3OC(=O)c2ccccc2)C)[C@@H]1OC(=O)C	N606	4.44	-0.647383
O1C=2C([C@@H](OC(=O)C(C)=C)C[C@@H](C=3O[C@](C=2)(C)C(=O)C=3)C)=C(COC(=O)C)C1=O	N607	4.47322	-0.65062
N12CC(C3C=4C5N(C=C6C7CC8N(CC7=CC)CCC78C6N(C=4)c4c7cccc4)c4c(C5(C1C3)CC2)cccc4)=CC	N608	4.48	-0.651278
O1c2c3CCN([C@@H](Cc4ccc(Oc5cc(C[C@@H]6N(CCc7cc(O)c(OC)c1c67)C)ccc5O)cc4)c3cc(OC)c2OC)C	N609	4.48199	-0.651471
O(C(=O)[C@@H]1[C@H]2N3[C@H](C[C@H](NC3=N[C@@H]1C)CCCCCCCC)CN2)C(CCCCCCCC1N=C2N[C@H](C[C@@H]3N2[C@H](C1)CC3)C)C	N610	4.5	-0.653213
O(C(=O)[C@@H]1[C@H]2N3[C@H](C[C@H](NC3=N[C@@H]1C)CCCCCCCCC)CN2)C(CCCCCCCC1N=C2N[C@H](C[C@@H]3N2[C@H](C1)CC3)C)C	N611	4.5	-0.653213
O1C2C([C@@H](OC(=O)C(C)=C)C[C@H](C)[C@]3(O[C@](CC3)(C2)C)O)=C(COC(=O)C)C1=O	N615	4.5	-0.653213
O(C)c1cc(OC)c2c(C[C@@H](N(C)[C@@H]2C)C)c1-c1c2c(c(OC)cc1)c(OC)ccc2	N616	4.5	-0.653213
O1c2c(C(=O)C(CC=C(C)C)=C1c1ccc(O)cc1O)c(O)cc1OC(C=Cc12)(C)C	N617	4.5	-0.653213
O(C(=O)C1=C2N(CCC2)C(N[C@@H]1CCCCCCCCCOC(=O)[C@@H]1[C@H]2N3[C@H](C[C@H](NC3=N[C@@H]1C)CCCCCCC)CC2)=N)CCCCNC(N)=N	N618	4.5	-0.653213
O(C(=O)C1=C2N(CCC2)C(N[C@@H]1CCCCCCCCCOC(=O)[C@@H]1[C@H]2N3[C@H](C[C@H](NC3=N[C@@H]1C)CCCCCCCC)CC2)=N)CCCCNC(N)=N	N619	4.5	-0.653213
O(C)C1=C2C3(CC(O)C1O)c1c(CC2NCC3)ccc(OC)c1O	N620	4.5	-0.653213
O1[C@]2(N=C3N[C@@]4(O[C@H](C=CCC4)CC)C[C@H]4N3[C@H](CC4)[C@@H]2C(OCCCCCCCCCCCCCCCC(=O)N(CCCCN)CCCN)=O)CCC[C@H]1C	N621	4.5	-0.653213
O1[C@H](CN)[C@@H](O)[C@H](O)[C@@H](O)[C@@H]1OCC(OC(=O)CCCCCCCCCCCCCCCCCCC)COC(=O)CCCCCCCCCCCCCCC	N622	4.5	-0.653213
OC12CC(CCC1(C)C(=O)CCC2C)C(C)=C	N623	4.53	-0.656098
OC1=C(C(C)C)C(=O)C2=C(C1=O)C1(C(C(O)C2C=O)C(CCC1)(C)C)C	N625	4.6	-0.662758
O(C(=O)C)C1C(NCC1O)Cc1ccc(OC)cc1	N626	4.6	-0.662758
O1C(C)C(O)C(OC(=O)C=Cc2ccccc2)C(O)C1OC1C(Oc2c(C1=O)c(O)cc(O)c2)c1cc(O)c(O)cc1	N627	4.6	-0.662758
O1c2c3C(CC4=C(Oc5c(c(O)c(c6OC(C=Cc56)(C)C)CCC=C(C)C)C4=O)c3c(O)cc2O)C1(C)C	N628	4.64593	-0.667072
O1C(OC(=O)C)C=2[C@]3([C@@H](C[C@H](OC(=O)C(CC)C)C=2)[C@@](CC=C(C=C)C)(C)[C@@H](C[C@@H]3OC(=O)c2ccccc2)C)C1OC(=O)C	N629	4.66	-0.668386
OC1=C2C(C=C(C(C)C)C1=O)=CC=C1C(CC(CC12C)CC(C)c1cc(O)c(O)cc1)(C)C	N630	4.7	-0.672098
O=C1c2c(c(c3c(c2)C(CCC3)(C)C)C)C(=O)C=C1C(C)C	N631	4.7	-0.672098
O1C2=CC(=O)C=C3C=C(OC(C=C1C)=C23)C	N633	4.7	-0.672098
O=C1C=C[C@@H](O)C[C@]1(O)CC(O)CCCCCCCC=CCCCCCC	N634	4.7	-0.672098
O1C2(O)C=C[C@@H](O)C[C@]2(O)CC1CCCCCCCC=CCCCCCC	N635	4.7	-0.672098
O1C(C)C(OC(=O)C)C(OC(=O)C)C(OC(=O)C)C1OC1C(OC(=O)C)C(O)C(OC1OCCCCCCCCCCCCCCCC)COC(=O)C	N636	4.7	-0.672098
O(C)c1cc(OC)c2c(CC(N=C2C)C)c1-c1c2c(c(OC)cc1C)c(OC)ccc2	N638	4.76744	-0.678285
O1c2c3C(CC4=C(Oc5c(c(O)c(c6OC(C=Cc56)(C)C)CC=C(C)C)C4=O)c3c(O)cc2O)C1(C)C	N639	4.8	-0.681241
O(C)c1c2c(cc(O)c1-c1c3c(c(OC)cc1C)c(OC)ccc3)C[C@@H](N[C@@H]2C)C	N640	4.8	-0.681241
O1C2C3C(C4CC(OC(=O)C(C)=C)C5(C(=CCC5c5ccoc5)C4(C)C2O)C)(C)C(=O)C=CC3(C1)C	N641	4.83	-0.683947
OC=1c2c(cccc2)C(=O)C(=O)C=1CC=C(C)C	N642	4.88	-0.68842
O(C(=O)C)C12C(C=C(C)C(=O)C(OC(=O)C)CC(OC(=O)C)C(CC=C(C)C1OC(=O)C)(C)C)C(OC(=O)c1ccccc1)C(C)C2OC(=O)C	N643	4.9	-0.690196
O1c2c(OC1)cc1c(c3N(Cc4cc(OC)c(OC)cc4-c3cc1)C)c2	N645	4.9	-0.690196
O(C)c1c2c(CC(NC2C)C)c(-c2c3c(c(OC)cc2C)c(OC)ccc3)c(O)c1	N646	4.90795	-0.6909
O(C)c1cc2c3c([nH]c2cc1)C1(C2N(CC(C1)CC2CC)CC3)C(OC)=O	N647	4.91221	-0.691277
O1c2c(-c3c(ccc(c3)C)C1(C)C)c(O)c(C(CC1(CCC(=CC1)C)C(C)C)=C)c(c2)CCCCC	N648	4.93089	-0.692925
O1CC1C(=CC[C@@H]1[C@@]2(C(CC[C@]13OC3)C(CCC2)(C)C)C)C(OC)=O	N649	4.97	-0.696356
O=C1[C@@H]2[C@@H]3[C@H](C[C@H]1C)C[C@@H]([C@H]1[C@@H]3[C@H](CC2)C(=O)CC1)C	N1	0.01448	1.83923
ClCCC1C2(OC(=O)C2(NC1=O)C(O)C1CCCC=C1)C	N100	0.0115	1.9393
OC12C=C(C3C4(C1N1C(C4)C=CCCCC1)CN(CC3)CCCCC=CCC2)c1nccc2c1[nH]c1c2cccc1	N101	0.0125	1.90309
O(C)c1cc2C3N(CC(CC)C(C3)CC3NCCc4c3[nH]c3c4cc(O)cc3)CCc2cc1OC	N102	0.012615	1.89911
O(C)c1c2c(cccc2OC)c(-c2ccc3c(c2O)C(NC(C3)C)C)c(c1)CO	N103	0.0127073	1.89595
[N+](C1(C2C3C4C(CC2)C([N+]#[C-])(CCC4C(CC3CC1C)C)C)C)#[C-]	N104	0.014	1.85387
O1CC23C4C5(C(CC2OC(=O)C(OC)C3C(O)C(O)C14C)C(=CC(=O)C5O)C)C	N106	0.015	1.82391
O=C1C[C@@]2([C@H](CC[C@]34[C@H]2C[C@H](CC3=O)C(C4)=C)C(C)(C)[C@@H]1O)C	N107	0.017	1.76955
O1[C@@H]2C(CC(=O)[C@H](CCC[C@](O)(C)[C@H]2OC(=O)[C@@H](CC)C)C)C(=C)C1=O	N108	0.019	1.72125
o1c2c(cc1)C(C1C(C2)C2(C(C(OC(=O)C)C1OC(=O)C)C(CCC2)(C)C)C)C	N110	0.019	1.72125
O(C)c1ccc2c(N(C3C24C2N(CCCC2(CC3)CC)CC4)C(=O)C)c1O	N111	0.019	1.72125
[nH]1c2c(cccc2)c(CCN(C)C)c1[C@@H]1n2c([C@@H]3[C@H]1C(CC(=C3)C)(C)C)c(c1c2cccc1)CCN(C)C	N112	0.02	1.69897
O1c2c(C=CC1(C)C)c(O)c1c(OC3=C(C(Oc4cc(O)c(O)cc34)C=C(C)C)C1=O)c2CC=C(C)C	N113	0.02	1.69897
O1[C@H](CC=C[C@H](O)[C@@H](O)[C@@H](O)CC=Cc2c(C1=O)c(O)cc(OC)c2)C	N114	0.02	1.69897
O1CC23C4C1(C(OC)=O)C(O)C(O)C2C1(C(CC3OC(=O)C4OC(=O)CC(C)C)C(C)=C(O)C(=O)C1)C	N115	0.021051	1.67673
O1CC23C4C1(C(OC)=O)C(O)C(O)C2C1(C(CC3OC(=O)C4OC(=O)C)C(C)=C(O)C(=O)C1)C	N116	0.0228946	1.64027
O1C2=CC(=O)C=C3C=C(NC(C=C1C)=C23)C	N117	0.0235	1.62893
N1C[C@H](CC[C@@H]1[C@@H](C)[C@H]1CC[C@H]2[C@H]3[C@H](CC[C@]12C)[C@@]1(C(C[C@@H](N)CC1)=CC3)C)C	N118	0.025	1.60206
OC=1C(=O)C=C2C(=CC=C3[C@]4(CC[C@@]5([C@@H](CC(CC5)=C)[C@@]4(CC[C@@]23C)C)C(OC)=O)C)C=1C	N119	0.027	1.56864
O1c2c-3c(cc(O)c2O)C(Oc2c-3c(cc(O)c2O)C1=O)=O	N12	0.3	0.522879
O1c2c(C(=O)C1=Cc1cc(OC)c(O)cc1)c(O)cc(O)c2	N120	0.03	1.52288
O1C2OC3(OOC24C(CCC(C4CC3)C)C(C)C1=O)C	N121	0.0354193	1.45076
O1CC23C4C5(C(CC2OC(=O)C(O)C3(O)C1(C)C(O)C4O)C(=CC(=O)C5O)C)C	N122	0.0365484	1.43713
OC1CCC2(C(CCC3(C2CC=C2C4CC(CCC4(CCC23C)C(O)=O)(C)C)C)C1(C)C)C	N123	0.039	1.40894
O(C)C1=CC(NC1=Cc1[nH]c(C)c(c1)CCCCCCC)=C1N=CC=C1	N124	0.0426761	1.36982
O1CC12C1(O)C34OCC(O)(C3C3(C(CC4OC(=O)C1O)C(=CC(=O)C3O)C)C)C2O	N126	0.0471255	1.32674
O1CC23C4C5(C(CC2OC(=O)C(OC(=O)CC(C)C)C3C1(C(OC)=O)C(O)C4O)C(=CC(=O)C5O)C)C	N127	0.05	1.30103
Oc1ccc2[nH]c3C4[N+](CC(=CC)C(C4)CCO)(CCc3c2c1C1n2c3C4N(CCCC4(C1)CC)CCc3c1c2cccc1)C	N128	0.05	1.30103
O(C)c1cc2c3c([n+](cc2cc1OC)C)c1cc(OC)c(O)cc1cc3	N129	0.0513717	1.28928
O1c2c(ccc(O)c2)C(=O)[C@H]([C@H]2[C@@H](Oc3c(ccc(O)c3)C2=O)c2ccc(O)cc2)[C@H]1c1ccc(O)cc1	N13	0.156712	0.804898
BrC1=CC23C4=C(NC(SC2CC1=O)C3)C(=O)c1[nH]cc2CCN=C4c12	N130	0.053	1.27572
s1c(ccc1CCOC(=O)C(C#CCCCC)CO)-c1sccc1	N131	0.053	1.27572
s1c(ccc1CCOC(=O)C(C#CCCCCC)CO)-c1sccc1	N132	0.053	1.27572
OC=1C(=O)C=C2C(=CC=C3C4(CCC5(C(CC(CC5)CO)C4(CCC23C)C)C)C)C=1C	N133	0.0541884	1.26609
O=C1NC(C(CC)C)C(=O)N2C(CCCC2)C(=O)NC(CCCCCC(=O)CC)C(=O)NC1Cc1c2c(n(OC)c1)cccc2	N134	0.055	1.25964
O(C)c1cc2C3N(CC(CC)C(C3)CC3NCCc4c3cc(OC)c(O)c4)CCc2cc1OC	N135	0.0578639	1.23759
O(C)c1c2c(cc(c1)C)c(ccc2O)-c1c2c(C(NC(C2)C)C)c(O)cc1O	N136	0.0632496	1.19894
O1CC23C4C5(C(CC2OC(=O)C(O)C3C(O)C(O)C14C)C(=CC(=O)C5O)C)C	N137	0.071	1.14874
[nH]1c2c(c3c1cccc3)c(c1c(ccnc1)c2C)C	N138	0.073	1.13668
O1c2c(CC(OC(=O)c3cc(O)c(O)c(O)c3)C1c1cc(O)c(O)c(O)c1)c(O)cc(O)c2	N139	0.079	1.10237
[nH]1c2c(cccc2)c(CCNC)c1C=C[C@]1(n2c([C@H](C1)C=C(C)C)c(c1c2cccc1)CCN(C)C)C	N140	0.08	1.09691
O1C2CC(=O)N3C4C5(CC(N6C5CC(C24)C(=CC1)C6)C1=CC2C4CC5N(CC4=CCO)CCC45C2N(c2c4cccc2)C1=O)c1c3cccc1	N141	0.085	1.07058
O1c2c3C(N(CCc3cc(OC)c2O)C)Cc2cc(Oc3ccc(CC4N(CCc5cc(OC)c1cc45)C)cc3)c(OC)cc2	N142	0.0854247	1.06842
O=C1CCC(c2c1cc(cc2)C)C	N143	0.0862	1.06449
[nH]1c2c(cccc2)c(CCN(C)C)c1C=C[C@@]1(n2c([C@@H](C1)C=C(C)C)c(c1c2cccc1)CCN(C)C)C	N145	0.09	1.04576
[nH]1c2c(cccc2)c(CCN(C)C)c1C=C[C@@]1(n2c([C@H](C1)C=C(C)C)c(c1c2cccc1)CCN(C)C)C	N146	0.09	1.04576
[nH]1c2c(cccc2)c(CCNC)c1C1n2c(C3C1C(CC(=C3)C)(C)C)c(c1c2cccc1)CCNC	N147	0.09	1.04576
OC=1C(=O)C=C2C(=CC=C3[C@]4(CC[C@@]5([C@@H](CC(CC5)=C)[C@@]4(CC[C@@]23C)C)C=O)C)C=1C	N148	0.094	1.02687
O1[C@H](CC)[C@](O)(C)[C@H](O)[C@H](N(C[C@@H](C[C@](O)(C)[C@H](O[C@@H]2O[C@@H](C[C@H](N(Cc3ccc(cc3)-c3nnn(c3)CCCCCCC(=O)NO)C)[C@H]2O)C)[C@@H](C)[C@H](O[C@@H]2O[C@@H](C)[C@H](O)[C@](OC)(C2)C)[C@@H](C)C1=O)C)C)C	N149	0.095	1.02228
O1CC23C4C5(C(CC2OC(=O)C(O)C3(O)C(=C)C(O)C14O)C(=CC(=O)C5O)C)C	N150	0.0979434	1.00902
O1OC23C(=CC1(CC2)C(C)C)CCC1C(CCCC13C)(CO)C	N151	0.098	1.00877
O=C1N2C3C4(C5N(CC(C(C3C=C1C1N3CC(C6C=7C8N(c9c(C8(C1)C3C6)cccc9)C(=O)CC=7)=CC)C5)=CCO)CC4)c1c2cccc1	N152	0.1	1
O1CC23C4C5(C(CC2OC(=O)C(OC(=O)C=C(C)C)C3C1(C)C(O)C4O)C(=CC(=O)C5O)C)C	N153	0.100102	0.999559
O1c2c3C(N(CCc3cc(OC)c2O)C)Cc2ccc(Oc3cc(CC4NCCc5cc(OC)c1cc45)ccc3OC)cc2	N154	0.105936	0.974955
OCCc1cc2[n+](cc1CC)ccc1c3c([nH]c12)cccc3	N156	0.11	0.958607
O1c2c(OC1)cc1c(c3[n+](cc4cc(OC)c(OC)cc4c3cc1)C)c2	N157	0.11482	0.939983
O1c2c(C(=O)C(CC=C(C)C)=C1c1cc(O)c(OC)cc1O)c(O)cc(O)c2	N160	0.12	0.920819
O1C[C@]23[C@H]4[C@@]5([C@@H]([C@@H](OC(=O)C(=CC)C)[C@H]2OC(=O)C[C@H]3[C@@H](C)[C@@H](O)C14O)C(=CC(=O)[C@H]5O)C)C	N161	0.128012	0.892748
BrC1=CC2(C=C(Br)C1O)C1=C(NCC2)C(=O)c2[nH]cc3CCN=C1c23	N163	0.13	0.886057
N1=C2C(=C3N(c4c(C=C13)cccc4)C)C=CC=C2	N164	0.13346	0.87465
o1c2c(cc1)C(=O)C1C(C2)C2(C)C(O)(C(OC(=O)C)C1O)C(CCC2=O)(C)C	N165	0.14	0.853872
[nH]1c2c(CCNC2CC2CC3N(CC2CC)CCc2c3[nH]c3c2cccc3)c2c1cccc2	N166	0.14	0.853872
O=C(C)C1=C2C3(CC(CC3)C2(C)C)C(CC1)(C)C	N167	0.145	0.838632
o1c2c(cc1C(C)=C)C(=O)c1c(cccc1)C2=O	N168	0.15	0.823909
O1c2c(ccc(O)c2)C(=O)[C@H]([C@H]2[C@@H](Oc3c(ccc(O)c3)C2=O)c2ccc(O)cc2)[C@H]1c1ccc(O)cc1	N169	0.157	0.8041
O(c1cc(ccc1O)CC1N(CCc2c1cc(O)c(OC)c2)C)c1ccc(cc1)CC1N(CCc2c1cc(O)c(OC)c2)C	N171	0.16	0.79588
O(C)c1cc(O)c(-c2c3c(C(=O)c4c(ccc([C@@H]5c6c(C(=O)c7c5cccc7O)c(O)cc(C)c6-c5c(O)c(C(=O)C)c(OC)cc5O)c4O)C3=O)c(O)cc2C)c(O)c1C(=O)C	N173	0.164	0.785156
O1C23C1CC(C2(CC(OC(=O)C)C1C3(C)C(=O)C(O)=C2C(C)(C)C(=O)C=CC12C)C)c1ccoc1	N174	0.17	0.769551
O1c2c3C(N(CCc3cc(OC)c2OC)C)Cc2cc(Oc3ccc(CC4=NCCc5cc(OC)c1cc45)cc3)c(OC)cc2	N175	0.17	0.769551
O1c2c3C(N(CCc3cc(OC)c2O)C)Cc2ccc(Oc3cc(CC4N(CCc5cc(OC)c1cc45)C)ccc3OC)cc2	N176	0.171835	0.764888
O1c2c3Oc4c1cc1CCN(C(Cc5cc(Oc6ccc(CC7NCCc(cc2OC)c37)cc6)c(OC)cc5)c1c4)C	N177	0.172397	0.76347
O=C1NCCCN(CCCCN(CCCN(C)C(C1)CCCCCCCCCCCCCCC)C)C	N178	0.18	0.744727
O1c2c3C(CC4=C(Oc5c(C4=O)c(O)cc(O)c5CC=C(C)C)c3c(O)cc2OC)C1(C)C	N179	0.18	0.744727
O=C1C2CCC(C3(C1=C(CC3)C)C2(C)C)C	N180	0.18	0.744727
O1[C@H]2[C@H]([C@H](OC(=O)C([C@H](O)C)=CC)[C@]3([C@@H](C=CC3=O)[C@@H](C2)C)C)C(=C)C1=O	N182	0.19	0.721246
[n+]1(c2c(c3c4c([nH]c3c1)cccc4)cccc2)C	N183	0.2	0.69897
o1c2c(cc1)C(C1C(C2)C2(C)C(O)(CC1)C(C)(C)C(OC(=O)C)C(OC(=O)C)C2OC(=O)C)=C	N184	0.2	0.69897
O=C1N2C3C4(C5N(CC(C(C3C=C1C1N3CC(C6C=7C8N(c9c(C8(C1)C3C6)cccc9)C(=O)CC=7)=CC)C5)=CC)CC4)c1c2cccc1	N185	0.2	0.69897
O=C1NCCCN(CCCCN(CCCNC(C1)CCCCCCCCCCCCCCC)C)C	N186	0.2	0.69897
O(C)c1cc(ccc1OC)[C@@H]1c2c(cc(OC)c(OC)c2)C(=O)[C@H](C)[C@H]1C	N187	0.2	0.69897
O1CC23C(C4(C(CC2)C(=CC(=O)C4O)C)C)C(O)C2OC(=O)C3C12C	N189	0.203794	0.690808
O1CC23C4C5(C(CC2OC(=O)CC3C(O)C(O)C14C)C(=CC(=O)C5O)C)C	N190	0.21	0.677781
O1c2c3C(N(CCc3cc(O)c2OC)C)Cc2ccc(Oc3cc(CC4N(CCc5cc(OC)c1cc45)C)ccc3OC)cc2	N191	0.213562	0.670477
ClC(C(O)c1[nH]c(nc1)N)CN	N192	0.215	0.667562
O1CC23C4C5(C(CC2OC(=O)C(O)C3(O)C(C)C(O)C14O)C(=CC(=O)C5O)C)C	N193	0.2266	0.64474
O1c2cc3C(N(CCc3cc2OC)C)Cc2cc(Oc3ccc(CC4N(CCc5c4c1c1OCOc1c5)C)cc3)c(OC)cc2	N194	0.230754	0.636851
OC=1C(=O)C=C2C(=CC=C3C4(CCC5(C(CC(=CC5)C)C4(CCC23C)C)C)C)C=1C	N195	0.232337	0.633881
O(C)c1c2c(CC(N(C)C2C)C)cc(OC)c1-c1c(cc2c(c1O)c(OC)ccc2)C	N196	0.237232	0.624827
o1c2c(cc1)C(C1C(C2)C2(C)C(O)(C(OC(=O)C)C1O)C(CCC2=O)(C)C)=CC(OC)=O	N197	0.24	0.619789
O1[C@]2(N=C3N[C@@]4(O[C@H](C=CCC4)CC)C[C@H]4N3[C@H](CC4)[C@@H]2C(OCCCCCCCCCCCCCCCC(=O)N(CCCN)C[C@@H](O)CCN)=O)CCC[C@H]1C	N198	0.24	0.619789
O=C1NCCCN(CCCCNCCCN(C)C(C1)CCCCCCCCCCCCCCC)C	N199	0.24	0.619789
O(C)c1c2c(CC(N(C)C2C)C)cc(O)c1-c1c(cc2c(c1O)c(OC)ccc2)C	N200	0.245398	0.61013
O(C)c1c2c(CC(N=C2C)C)cc(OC)c1-c1c(cc2c(c1O)c(OC)ccc2)C	N201	0.246618	0.607976
O1C23C(=CC4C(CCC14C)C2(C=O)C)C(=O)c1c(ccc(O)c1)C3=O	N202	0.25	0.60206
O1c2c(C(=O)C=C1c1ccc(OC)cc1)c(O)cc(OC)c2-c1cc(ccc1O)C=1Oc2c(C(=O)C=1)c(O)cc(OC)c2	N203	0.26	0.585027
o1c2c(cc1)C(=O)C1C(C2)C2(C)C(O)(CC1)C(C)(C)C(OC(=O)C)CC2OC(=O)C	N204	0.26	0.585027
O1c2cc(ccc2OC1)[C@@H]1c2c(cc(OC)c(OC)c2)C(=O)[C@@H](C)[C@@H]1C	N205	0.26	0.585027
O1c2c(C(C=C1c1ccc(OC)cc1)=C)c(O)cc(OC)c2-c1cc(ccc1O)C=1Oc2c(C(=O)C=1)c(O)cc(OC)c2	N206	0.26	0.585027
O1c2c3C(N(CCc3cc(OC)c2OC)C)Cc2cc(Oc3ccc(CC4N(CCc5cc(OC)c1cc45)C)cc3)c(OC)cc2	N207	0.264954	0.57683
O1C23N4c5c(C2(CC2C6C(C7N(C(C6)c6n(c8c(c6C7)cccc8)C)C)COC12C)CCN1CC(C(CC13)C4C(OC)=O)=CC)cccc5	N209	0.27	0.568636
Oc1c2c(ccc1)C(=O)C(=CC2=O)C	N210	0.27	0.568636
N=1C=2C(N(c3c(cccc3)C=2C=2c3c(N(C=4C=2N=C2C=4C=CC=C2)C)cccc3)C)=C2C=1C=CC=C2	N211	0.27	0.568636
OC=1C(=O)C=C2C(=CC=C3C4(CCC5(C(CC(CC5)=C)C4(CCC23C)C)CO)C)C=1C	N212	0.271052	0.566948
O(C)c1cc(O)c(C(=O)C)c(O)c1-c1c2c(C(=O)c3c(cccc3O)C2=O)c(O)cc1C	N213	0.28	0.552842
O=C1NCCCN(CCCCN(CCCN(C)C(C1)CCCCCC(O)CCCCCCC)C)C	N214	0.29	0.537602
O1C([C@@H]2O[C@H](CC2)[C@H]2O[C@H](CC2)[C@]2(OC3(OC(CC(OC)C3C)[C@@H](O)[C@@](OC)([C@@H](OC)C)C)[C@H](C)[C@H]2OC)C)C(C)C(O)C(C)C1(O)C	N215	0.290324	0.537118
O1[C@@](C)([C@H](OC)[C@@H](C)[C@@]12O[C@@H](C[C@H](OC)[C@@H]2C)[C@@H](O)[C@@](OC)([C@@H](OC)C)C)[C@@H]1O[C@@H](CC1)[C@@H]1O[C@H](CC1)[C@H]1O[C@@](O)(C)[C@H](C)[C@@H](O)[C@@H]1C	N216	0.290324	0.537118
O1O[C@@H](C[C@]1(CC(OC)=O)C)CCCCCCCCC(O)=O	N217	0.3	0.522879
O(C)c1c2N(c3c(cccc3O)C(=O)c2c(O)c(CCC=C(C)C)c1O)C	N218	0.3	0.522879
O1c2c(C(=O)C=C1c1ccc(O)cc1)c(O)cc(O)c2-c1cc(ccc1OC)C=1Oc2c(C(=O)C=1)c(O)cc(O)c2	N219	0.3	0.522879
O1c2c(C(C=C1c1ccc(O)cc1)=C)c(O)cc(O)c2-c1cc(ccc1OC)C=1Oc2c(C(=O)C=1)c(O)cc(O)c2	N220	0.3	0.522879
O(C)C1=CC=2C(=CC1=O)CCNC=2CC1CC2N(CC1CC)CCc1cc(OC)c(OC)cc12	N221	0.301337	0.520948
O1OC23C1(CC[C@H](C2)C(C)C)C1(C(CC3)C(CCC1)(CO)C)C	N222	0.310095	0.508506
O(C)c1cc(ccc1OC)[C@@H]1c2c(cc(OC)c(OC)c2)C(=O)[C@@H](C)[C@@H]1C	N223	0.32	0.49485
O1c2c([C@@H]3[C@H](CC[C@@H](C3)C)C1(C)C)c(O)cc(c2)C=Cc1ccccc1O	N225	0.329239	0.482489
O=C1NCCCN(CCCCN(CCCNC(C1)CCCCCC(O)CCCCCCCCC)C)C	N226	0.33	0.481486
O(C)c1cc2c3c([nH]c2cc1C1CC2C(C(N(CC2=CC)C)Cc2c1[nH]c1c2cccc1)C(OC)=O)C1(C2N(CC(C1)CC2CC)CC3)C(OC)=O	N228	0.337638	0.471549
O(c1c2CC3N(CCc4c3c(-c2cc(OC)c1OC)c(OC)c(OC)c4O)C)c1ccc(cc1)CC1N(CCc2c1cc(OC)c(OC)c2O)C	N229	0.340583	0.467777
O(C)c1cc(O)c2c(CC(N(C)C2C)C)c1-c1c2c(c(OC)cc(c2)C)c(O)cc1	N230	0.343557	0.464002
O1O[C@@]23C(=C[C@]1(CC2)C(C)C)CC[C@H]1[C@@](CCC[C@@]13C)(CO)C	N231	0.344	0.463442
C12C(CC1(C)C)C(CCC=C(CC2)C)=C	N232	0.345	0.462181
O1c2cc3C(N(CCc3cc2OC)C)Cc2ccc(Oc3c4C(N(CCc4cc(OC)c3O)C)Cc3cc1c(O)cc3)cc2	N234	0.353	0.452225
O(C)c1cc(O)c2c(CC(N(C)C2C)C)c1-c1c2c(c(OC)cc(c2)C)c(OC)cc1	N235	0.355848	0.448736
Oc1cc2c3c([nH]c2cc1)c(ncc3)CC1CC2N(CC1=CC)CCc1c2[nH]c2c1cccc2	N236	0.356698	0.447699
O1C(=O)C(=CC1O)[C@@H]1CC=C2[C@]1(C[C@@H]1O[C@@]13[C@@]1([C@H]4[C@@H](OC[C@@]4(C=CC1=O)C)[C@@H](OC(=O)c1ccccc1)[C@@]23C)C)C	N237	0.358026	0.446085
O1C=C(C2C(C3N(C(C2)c2n(c4c(c2C3)cccc4)C)C)C1)C=CC12N3c4c(C1CCN1C2CC(C3C(OC)=O)C(C1)=CC)cccc4	N238	0.36	0.443697
O1c2c3c4c(CCN(c4cc4c3cccc4)C)cc2OC1	N239	0.36	0.443697
O1C2=C(CC3CC(C=CCC4(OC5=C(CC4CC(O)C13C)C(=CC(=O)C(O)=C5)C)C)(C)C)C(=CC(=O)C(O)=C2)C	N240	0.37	0.431798
O1c2c3C(N(CCc3cc(OC)c2OC)C)Cc2ccc(Oc3cc(CC4N(CCc5cc(OC)c1cc45)C)ccc3OC)cc2	N241	0.370935	0.430702
O(C)c1c2c(cc(OC)cc2)c2nccc3c2c1N(C)C(=O)C3=O	N242	0.372307	0.429099
O1c2c(CC13C1(C(CCC3C)C(C)(C)C(O)CC1)C)c(O)cc(C=O)c2C=O	N243	0.388117	0.411037
o1c2c(cc1)[C@@H](C1[C@H](C2)[C@]2(C)[C@@](O)(C[C@@H]1O)C(CC[C@@H]2OC(=O)C)(C)C)C	N244	0.4	0.39794
O1OC(CC(CC)C1CC(OC)=O)(CC(CC)C=CCC)C	N245	0.4	0.39794
OC=1C(=O)C=C2C(=CC=C3C4(CCC5(C(CC(CC5)(C(O)=O)C)C4(CCC23C)C)C)C)C=1C	N246	0.401456	0.396362
OC=1C(=O)C=C2C(=CC=C3C4(CCC5(C(CC(CC5)(C(OC)=O)C)C4(CCC23C)C)C)C)C=1C	N247	0.409783	0.387446
O1[C@H]2[C@@H](C(C)C1=O)C(OC(=O)C([C@H](O)C)=C)[C@]1(C(C=CC1=O)C(C2)C)C	N248	0.41	0.387216
O1C(CO)C(O)C(OC2OC(CO)C(O)C(O)C2O)C(OC2OC(C)C(O)C(O)C2O)C1OC1CC2=CCC3C4CC5N6C(CCC(C6)C)C(C5C4(CCC3C2(CC1)C)C)C	N249	0.413	0.38405
OC=1C(=O)C=C2C(=CC=C3C4(CCC5(C(CC(CC5)=C)C4(CCC23C)C)C)C)C=1C	N250	0.420184	0.37656
O1C2C1C13C(N(CC1)Cc1c3cc3OCOc3c1)CC2OC	N251	0.464596	0.332925
O(C(=O)C=CCCCCC)C1CC2C(NC1C)CCCC2CCCCC(O)CCC	N253	0.47432	0.323929
O(C)c1c2c(cc(c1)C)c(ccc2O)-c1c2c([C@H](N[C@@H](C2)C)C)c(O)cc1O	N254	0.474372	0.323881
O1c2c(C(=O)C=C1c1ccc(O)cc1)c(O)cc(O)c2Oc1ccc(cc1)C=1Oc2c(C(=O)C=1)c(O)cc(O)c2	N255	0.48	0.318759
Oc1c2c(ccc1[C@@H]1c3c(C(=O)c4c1cccc4O)c(O)cc(c3)C)C(=O)c1c(C2=O)c(O)cc(c1)C	N257	0.5	0.30103
[nH]1c2c3c(C4CC(CN(C4Cc3c1)C)C)ccc2	N259	0.5	0.30103
O1C([C@H](CC(C)C1C(CC)C)C)C1=C(O)C(=CN(O)C1=O)c1ccccc1	N260	0.5	0.30103
O=C(NC1CC2C(N(C1)C)Cc1c3c2cccc3[nH]c1)N(CC)CC	N261	0.5	0.30103
Oc1ccc2c([nH]c3-c4[n+](cc(C=C)c(CC5N(CCc6c5[nH]c5c6cccc5)C)c4O)CCc23)c1C1N(CCC1)C	N262	0.5	0.30103
O1c2c3C(N(CCc3cc(OC)c2OC)C)Cc2ccc(Oc3cc(CC4N(CCc5cc(OC)c1cc45)C)ccc3O)cc2	N264	0.509263	0.293058
O(C)c1c2c(CC(NC2C)C)c(-c2c3c(c(O)cc(c3)C)c(OC)cc2)c(O)c1	N266	0.528623	0.276854
O1c2c3C(CC4=C(Oc5c(C4=O)c(O)c4c(OC(C=C4)(C)C)c5CC=C(C)C)c3c(O)cc2O)C1(C)C	N267	0.55	0.259637
O1[C@@H]2[C@@H]3[C@]([C@H]4CC[C@@]5(C(=CC[C@H]5c5ccoc5)[C@]4(C)[C@@H]2O)C)(C)C(=O)C=C[C@]3(C1)C	N268	0.56	0.251812
O1c2c3Oc4c1cc1CCN=C(Cc5cc(Oc6ccc(C[C@@H]7NCCc(cc2OC)c37)cc6)c(OC)cc5)c1c4	N269	0.561641	0.250541
Clc1cc2c3c([nH]c2cc1)c[n+](cc3)C	N270	0.563006	0.249487
O1C(CO)C(O)C(OC2OC(CO)C(O)C(O)C2O)C(OC2OC(C)C(O)C(O)C2O)C1OC1CC2=CCC3C4CC5OC6(NCC(CC6)C)C(C5C4(CCC3C2(CC1)C)C)C	N272	0.5747	0.240559
O1[C@H]2[C@]34[C@@H]([C@@H](OC(=O)CC(C)C)C1=O)[C@@](OC3)(C(O)=O)[C@@H](O)[C@H](O)[C@@H]4[C@@]1([C@@H](C2)C(=CC(=O)[C@H]1O)C)C	N277	0.6	0.221849
O1[C@H]2[C@@H]([C@H](OC(=O)CC(C)C)[C@@H](O)[C@@](O)(C)C(=O)C=C[C@@H](C2)C)C(=C)C1=O	N278	0.62	0.207608
O1[C@H]2[C@@H]([C@H](O)[C@@H](OC(=O)CC(C)C)[C@@](O)(C)C(=O)C=C[C@@H](C2)C)C(=C)C1=O	N279	0.62	0.207608
O1C2C(C(=C)C1=O)C(OC(=O)CC(C)C)C(OC(=O)C)C(O)(C)C(=O)C=CC(C2)C	N280	0.62	0.207608
O1C(OC(=O)C)C23C(CC(OC(=O)C(CC)C)C=C2C1OC(=O)C)C(CC=C(C=C)C)(C)C(CC3O)C	N281	0.62	0.207608
O(C)c1cc(ccc1OC)[C@@H]1c2c(cc(OC)c(OC)c2)C(=O)[C@@H](C)[C@H]1C	N282	0.63	0.200659
O1CC23C(C4(C(CC2O)C(=CC(=O)C4O)C)C)C(O)C2OC(=O)C3C12C	N283	0.631192	0.199838
O=C1C2C3C(C2(CC[C@H]3C(C)C)C)C(=C1)C	N284	0.64	0.19382
O(C)c1cc2c(cc1OC)c[n+]1c(-c3cc(OC)c(O)cc3CC1)c2	N285	0.64	0.19382
Oc1cc(cc(O)c1C=CC(C)C)C=Cc1ccc(O)cc1O	N286	0.640287	0.193625
O1C(CO)C(OC2OC(C)C(O)C(O)C2O)C(O)C(OC2OC(C)C(O)C(O)C2O)C1OC1CC2=CCC3C4CC5OC6(NCC(CC6)C)C(C5C4(CCC3C2(CC1)C)C)C	N287	0.6489	0.187822
O[C@H]1CC[C@]2([C@@H](C[C@H](O)[C@@H]3[C@@H]2CC=C(C=C)[C@@H]3C)C1(C)C)C	N288	0.65	0.187087
o1c2c(cc1)C(C1C(C2)C2(C)C(O)(C(CCC2=O)(C)C)C(OC(=O)C)C1)=CC(OC)=O	N289	0.65	0.187087
O1C(CO)C(O)C(OC2OCC(O)C(O)C2O)C(OC2OC(CO)C(O)C(O)C2O)C1OC1C(O)C(O)C(OC1CO)OC1CC2CCC3C4CC5OC6(NCC(CC6)C)C(C5C4(CCC3C2(CC1)C)C)C	N290	0.6525	0.18542
O1c2c(C(=O)C(CC=C(C)C)=C1c1cc(O)c(OC)cc1OC)c(O)cc(O)c2	N291	0.66	0.180456
O1C(=O)C(=CC1O)[C@@H]1C[C@H]2O[C@@]23[C@]1(C[C@@H]1O[C@@]12[C@@]1([C@H]4C(OC[C@@]4(C=CC1=O)C)=C[C@]23C)C)C	N292	0.662989	0.178494
Oc1cc(ccc1O)C(CCC=C(CCC=C(C)C)C)(C=C)C	N293	0.67	0.173925
O1c2c(c3c(Oc4c(c(O)c(CC=C(C)C)c(O)c4)C3=O)c(CC=C(C)C)c2O)C=CC1(C)C	N295	0.7	0.154902
s1c2nc(c1)C(=O)NC(C=1OC(C(N=1)C(=O)NCc1scc(n1)C(=O)NC2C(CC)C)C)C(CC)C	N296	0.7	0.154902
O1[C@H](CO)[C@@H](O)[C@H](O)[C@@H](O)[C@@H]1Oc1cc(O)c(-c2c3c(C(=O)c4c(cccc4O)C3=O)c(O)cc2C)c(O)c1C(=O)C	N297	0.703852	0.152519
O(C)C1CC2(c3c4C(N(CCc4cc(OC)c3O)C)C2)CCC12NCCc1c2[nH]c2cc(OC)c(OC)cc12	N298	0.71	0.148742
O1C(CO)C(OC2OC(C)C(O)C(O)C2O)C(O)C(OC2OC(C)C(O)C(O)C2O)C1OC1CC2=CCC3C4CC5N6C(CCC(C6)C)C(C5C4(CCC3C2(CC1)C)C)C	N299	0.7138	0.146423
OC12C=C(C3C4(C1N1C(C4)C=CCCCC1)CN(CC3)CCCCC=CCC2)c1nccc2c1[nH]c1c2cc(O)cc1	N300	0.743679	0.128615
O(C)c1c2c(ccc1OC)cc-1[n+](CCc3cc(OC)c(OC)cc-13)c2	N302	0.794543	0.0998824
O1C2C3C(Cc4occc4C3C1=O)C1(C)C(O)(C(CCC1=COC(=O)C)(C)C)C2OC(=O)C	N303	0.8	0.09691
O1[C@H](COC(=O)CC2(O)C=CC(=O)C=C2)[C@@H](O)[C@H](OC(=O)Cc2ccc(O)cc2)[C@@H](OC(=O)Cc2ccccc2)[C@@H]1OC(=O)CC1(O)C=CC(=O)C=C1	N304	0.8	0.09691
O1[C@H](COC(=O)CC2(O)C=CC(=O)C=C2)[C@@H](O)[C@H](OC(=O)Cc2ccccc2)[C@@H](OC(=O)Cc2ccc(O)cc2)[C@@H]1OC(=O)CC1(O)C=CC(=O)C=C1	N305	0.8	0.09691
O[C@@]12[C@@H]3NCCCCC=CCC[C@]34[C@@H](CCN(CCCCC=CCC1)C4)C(=C2)[C@H]1N(CCc2c1[nH]c1c2cccc1)CCc1nccc2c1[nH]c1c2cccc1	N306	0.8	0.09691
Oc1c(CC=C(C)C)c(O)c(cc1C(=O)C=Cc1ccc(O)cc1)CC=C(C)C	N307	0.8	0.09691
o1c2c(cc1)C(=O)C1C(C2)C2(C)C(O)(CC1)C(CC(OC(=O)C)C2OC(=O)C)(C)C	N308	0.8	0.09691
O1C2CC3(O)C(C4C2C(c2c(occ2)C4)C1=O)(C)C(OC(=O)C)CCC3(C)C	N309	0.8	0.09691
O1C2=CC(=O)C1(CC(OC(=O)C(=CC)C)C1C(OC(=O)C1=C)C=C2CO)C	N310	0.8	0.09691
OC1C(=O)C(CC2C1(CCC1(C3=CC=C4C(=CC(=O)C(O)=C4C)C3(CCC12C)C)C)C)C	N311	0.8	0.09691
n1c2c3c(n(c2cc2c1cccc2)C=1c2c(N(C4=Nc5c(C=14)cccc5)C)cccc2)cccc3	N312	0.8	0.09691
O=C1C=C2N(c3c(C2Nc2c1cccc2)cccc3)C	N313	0.8	0.09691
O1c2c3C(N(CCc3cc(OC)c2O)C)Cc2ccc(Oc3c4C(N(CCc4cc(OC)c3O)C)Cc3ccc1cc3)cc2	N314	0.892	0.0496351
O1[C@H]2[C@@H]([C@H](OC(=O)CC(C)C)C[C@@](O)(C)C(=O)C=C[C@@H](C2)C)C(=C)C1=O	N317	0.92	0.0362122
O1C2C(C(=C)C1=O)C(OC(=O)C(C)C)CC(O)(C=CC(=O)C(=C2)C)C	N318	0.947214	0.0235521
O1c2c(C(=O)[C@H]([C@H]3[C@H](Oc4c(C3=O)c(O)cc(O)c4)c3ccc(O)cc3)[C@H]1c1ccc(OC)cc1)c(O)cc(O)c2	N320	0.96	0.0177288
O(C(=O)CC=C(C)C)C1C23C(C4C(C1)C1(C(CC(N(C)C)CC1)=CC4)C)CCC2CN(C3)C	N321	0.97	0.0132283
O1c2c(C(=O)C(C3C(Oc4c(C3=O)c(O)cc(O)c4)c3ccc(O)cc3)C1c1ccc(OC)cc1)c(O)cc(O)c2	N322	0.970322	0.0130841
Oc1cc(ccc1O)C=CC(O[C@H]1CC[C@]2([C@@H](CC[C@@]3([C@@H]2CC[C@@H]2[C@@H]4[C@@](CC[C@]23C)(CC[C@H]4C(C)=C)C(O)=O)C)C1(C)C)C)C	N323	0.98	0.00877392
S1(=O)(=O)C2=C(NCC1)C(=O)c1c(cc3c(c1)[C@@]1([C@@H]4[C@](OC[C@]4(CCC1)C)(O)C3=O)C)C2=O	N7	0.5	0.30103
OC1CCCNC1CC(=O)CN1C=Nc2c(cccc2)C1=O	N78	7e-07	6.1549
ClC1CCC(OC1(C)C)(C)C1C2C(CCC(O)(C)C2[N+]#[C-])C([N+]#[C-])(CC1)C	N79	1.2e-06	5.92082
O1C2C(NCCC2)CC1(O)CN1C=Nc2c(cccc2)C1=O	N80	3.4e-06	5.46852
s1ccnc1C(NC(=O)C(C(OC)C1N(CCC1)C(=O)CC(OC)C(N(C(=O)C(NC(=O)C(N(C)C)C(C)C)C(C)C)C)C(CC)C)C)Cc1ccccc1	N81	0.0001	4
O1CC23C4C1(C(OC)=O)C(O)C(O)C2C1(C(CC3OC(=O)C4OC(=O)C=C(C(C)C)C)C(C)=C(O)C(=O)C1)C	N82	0.00145831	2.83615
O1C(C)C(O)(C(=O)C)C(O)CC1OC12Oc3c(C4OC(OC14)(C(OC)OC)C12OC1)c(cc1c3c(O)c2c(C(OC3OC(C)C(OC(=O)C)C(O)(C3)C)CC(O)C2=O)c1OC)C	N83	0.00182471	2.73881
O1C(C)C(O)(C(=O)C)C(O)CC1OC12Oc3c(C4OC(OC14)(C(OC)OC)C12OC1)c(cc1c3c(O)c2c(C(OC3OC(C)C(O)C(O)(C3)C)CC(O)C2=O)c1OC)C	N84	0.0019166	2.71747
o1c2c(cc1C(=O)C)C(=O)c1c(cccc1)C2=O	N85	0.002	2.69897
O1C(C)C(O)C(O)C(O)C1OC1=C(Oc2c(C1=O)c(O)cc(O)c2)c1cc(O)c(O)cc1	N86	0.002	2.69897
O1CC23C4C1(C(OC)=O)C(O)C(O)C2C1(C(CC3OC(=O)C4OC(=O)C)C(C=C2OC(=O)C=C12)C)C	N87	0.002	2.69897
O1c2c(C(=O)C(O[C@@H]3O[C@H](CO)[C@@H](O)[C@H](O)[C@H]3O)=C1c1cc(O)c(O)cc1)c(O)cc(O)c2	N88	0.0023	2.63827
O1c2c(C(=O)C(O[C@@H]3O[C@H](C)[C@H](O[C@@H]4O[C@H](CO)[C@@H](O)[C@H](O)[C@H]4O)[C@@H](O)[C@H]3O)=C1c1cc(O)c(O)cc1)c(O)cc(O)c2	N89	0.0029	2.5376
O1CC23C4C1(C(OC)=O)C(O)C(O)C2C1(C(CC3OC(=O)C4OC(=O)C=C(C)C)C(C)=C(O)C(=O)C1)C	N90	0.0057634	2.23932
O1CC23C4C5(C(CC2OC(=O)C(OC(=O)C(CC)C)C3C1(C)C(O)C4O)C(=CC(O)C5O)C)C	N91	0.00624287	2.20462
O1CC23C4C5(C(CC2OC(=O)C(OC(=O)C(CC)C)C3C1(C)C(O)C4O)C(=CC(=O)C5O)C)C	N92	0.00626917	2.20279
O1c2c(C(=O)C1=Cc1cc(OC)c(OC(=O)C)c(OC)c1)c(OC(=O)C)cc(OC(=O)C)c2	N93	0.007	2.1549
O1CC23C4C5(C(CC2OC(=O)CC3C(=C)C(O)C14O)C(=CC(=O)C5O)C)C	N94	0.00797024	2.09853
O1CC23C4C1(C(OC)=O)C(O)C(O)C2C1(C(CC3OC(=O)C4OC(=O)C=C(C(O)(C)C)C)C(C)=C(O)C(=O)C1)C	N95	0.00885617	2.05275
O1c2c(C(=O)CC1c1c(O)cccc1O)c(O)cc(OC)c2CC(C(C)=C)CC=C(C)C	N96	0.0106	1.97469
OC12C=C(C3C4(C1N1C(C4)C=CCCCC1)CN(CC3)CCCCC=CCC2)c1nccc2c1[nH]c1c2cccc1O	N97	0.010624	1.97371
O1c2c(C(=O)CC1c1c(O)cccc1O)c(O)cc(O)c2CC(C(C)=C)CC=C(C)C	N98	0.0108	1.96658
O1C(CC(O)C(O)C(O)C=CCC(O)C)C(O)c2c(C1=O)c(O)cc(OC)c2	N99	0.0109	1.96257
Oc1c2c(cc(c1)CO)C(=O)c1c(C2=O)c(O)ccc1	N14	7.03087	-0.847009
Brc1cc2[nH]c3c(CCNC3CCCN=C(N)N)c2cc1	N18	5.4	-0.732394
O1C=2[C@]3(C[C@@H](CC=C(C)C)C(C)(C)[C@@](CC=C(C)C)(C(=O)C=2C(=O)c2cc(O)c(O)cc2)C3=O)C[C@H](CC=C(C)C)C1(C)C	N651	5	-0.69897
O1C=2[C@]3(C[C@@H](CC=C(C)C)C(C)(C)[C@@](CC=C(C)C)(C(=O)C=2C(=O)c2cc(O)c(O)cc2)C3=O)CC2CCC(C[C@@]12C)(C)C	N652	5	-0.69897
Oc1cc2c3CCN4[C@@H](C[C@H](CCOC(=O)C)[C@H](C4)C=C)c3[nH]c2cc1	N653	5	-0.69897
O1C=2[C@]3(C[C@@H](CC=C(C)C)C(C)(C)[C@@](CC=C(C)C)(C(=O)C=2C(=O)c2cc(O)c(O)cc2)C3=O)C[C@H](C=CC(O)(C)C)C1(C)C	N654	5	-0.69897
O1C=2[C@]3(C[C@@H](CC=C(C)C)C(C)(C)[C@@](CC=C(C)C)(C(=O)C=2C(=O)c2cc(O)c(O)cc2)C3=O)C[C@H](CCC(O)(C)C)C1(C)C	N655	5	-0.69897
O1C=2[C@]3(C[C@@H](CC(O)C(O)(C)C)C(C)(C)[C@@](CC=C(C)C)(C(=O)C=2C(=O)c2cc(O)c(O)cc2)C3=O)C[C@H](CC=C(C)C)C1(C)C	N656	5	-0.69897
O(C(=O)C)C1C2(c3c(CCC2(O)C(CC1OC(=O)C)(C)C)c(C)c(C=O)c(O)c3)C	N657	5	-0.69897
Oc1c2c(cc(C)c1CC=C(C)C)cc1c(C(O)=CC(=O)C1(CC=C(C)C)CC=C(C)C)c2O	N658	5	-0.69897
O1OC(OC)(CC(C)C1CC(OC)=O)CCCC(O)C=C(C(O)C)C	N659	5	-0.69897
O1OC(OC)(CC(C)C1CC(OC)=O)CCCC=CC(=O)C	N660	5	-0.69897
O(C(=O)C(CC)C)C1(c2c(c(C)c(C(OC)=O)c(O)c2)C(=O)c2c1ccc(C1(OC(=O)C(CC)C)c3c(c(C)c(C(OC)=O)c(O)c3)C(=O)c3c1cccc3O)c2O)c1ccc2c(c1O)C(=O)c1c(cc(O)c(C(OC)=O)c1C)C2=O	N661	5	-0.69897
O(C)c1c2c(cc(O)c1-c1c3c(c(OC)cc(c3)C)c(OC)cc1)C[C@@H](N(C)[C@@H]2C)C	N662	5	-0.69897
O1CC=C(C2CC=C3C2(CCC2C3(C)C(O)C3OCC4(C3C2(C)C(=O)C=C4)C)C)C1=O	N663	5.06	-0.704151
O([C@@H]1[C@@H]2C=C(C)C(=O)[C@H](OC(=O)C)[C@H](OC(=O)C)C(CC=C(C)[C@@H](OC(=O)C)[C@@]2(OC(=O)C)[C@@H](OC(=O)C)[C@@H]1C)(C)C)c1ccccc1	N664	5.069	-0.704923
O(C)c1cc(O)c(c2c1[C@H](N[C@@H](C2)C)C)-c1c2c(c(O)cc(c2)C)c(OC)cc1	N665	5.08291	-0.706112
O=C1C[C@@H](C=C1)C=C(C)[C@@H]1[C@@]2(C=C(C[C@@](C=C1C)(C)C2C(C(=O)CC)=C)C)C	N666	5.1	-0.70757
O1C(C(O)C(O)C(O)C1OC(=O)c1ccccc1)C1c2c(C(=O)c3c1cccc3O)c(O)cc(c2)C	N667	5.1	-0.70757
Cl[C@H]1[C@@H]2O[C@@H](O)[C@@H](NC(=O)C=CCCCCCCCCC)C[C@@]2(O)C(=O)C=C1	N669	5.1	-0.70757
Oc1cc(O)c(cc1C(=O)C=Cc1cc(C=CC(C)C)c(O)cc1)C=CC(C)C	N670	5.1	-0.70757
O1c2c(C(=O)CC1c1cc(O)c(O)c(CC=C(C)C)c1CC=C(C)C)c(O)cc(O)c2	N671	5.2	-0.716003
O1c2c(C(=O)C(CC=C(C)C)=C1c1ccc(O)cc1O)c(O)c1C=CC(Oc1c2)(C)C	N672	5.2	-0.716003
O1C(OC(=O)C)C23C(CC(OC(=O)CC(C)C)C=C2C1OC(=O)C)C(CC=C(C=C)C)(C)C(C)C(OC(=O)C)C3O	N673	5.2	-0.716003
O1[C@@H]2[C@H]3[C@@H](c4c(occ4)C[C@@H]3[C@]3(C)[C@@](O)([C@H]2OC(=O)C)C(CC[C@@H]3O)(C)C)C1=O	N674	5.2	-0.716003
O1c2c(c(CC=C(C)C)c(OC)c(O)c2CC=C(C)C)C(=O)c2c1cc(O)c(CC=C(C)C)c2O	N675	5.22382	-0.717988
O1c2c(C(=O)CC1c1cc(CC=C(C)C)c(O)c(c1)CC=C(C)C)c(O)cc(O)c2CC=C(C)C	N676	5.3	-0.724276
O(C(=O)c1ccc(O)cc1)C1CC(C2=CC=C3C(=C(O)C(=O)C(=C3)C(C)C)C2(C1)C)(C)C	N677	5.3	-0.724276
Oc1c2c(cc(O)c1C(=CCCC(=CCC)C)C)C(=O)c1c(C2=O)c(O)cc(c1)C	N678	5.34	-0.727541
Brc1cc2[nH]c3c(CCN[C@@H]3CCCNC(N)=N)c2cc1	N679	5.4	-0.732394
O1C=2C(C[C@@]3(C)[C@](O)(C=2)[C@H](OC(=O)[C@@H]([C@H](O)C(=CC(CCCCCC)CO)C)C)CC[C@@H]3C)=C(C)C1=O	N680	5.4	-0.732394
O(C)c1c2c(C[C@@H](N=C2C)C)c(-c2c3c(c(OC)cc(c3)C)c(O)cc2)c(O)c1	N681	5.4	-0.732394
O1C(C2(C3(OC3C1=O)C1(C(CC2)C2(C(CC1OC(=O)C)C(C)(C)C(=O)CC2)C)C)C)c1ccoc1	N682	5.42737	-0.734589
O1C=2C([C@@H](OC(=O)C=C(COC(=O)C)C)C[C@@H](C=3O[C@](C=2)(C)C(=O)C=3)C)=C(COC(=O)C)C1=O	N684	5.47995	-0.738776
O1C2C([C@@H](OC(=O)CC(COOC(=O)C)C)C[C@H](C)[C@]3(O[C@](CC3)(C2)C)O)=C(COC(=O)C)C1=O	N685	5.5	-0.740363
O1C(OC(=O)C)C23C(CC(OC(=O)CC(C)C)C=C2C1OC(=O)C)C(CCC(C=C)=C)(C)C(CC3OC)C	N686	5.5	-0.740363
O1c2c(OC(CO)C1c1cc(OC)c(O)c(O)c1)cc1OC(=O)C=Cc1c2	N687	5.5	-0.740363
O(C)c1cc2c3c([nH]c2cc1OC)C1(C2N(CC(C1)CC2CC)CC3)C(OC)=O	N688	5.5559	-0.744754
O1OC2C(C3(C(=CCCC3C)C(=O)C2)C)C1(C)C	N689	5.59254	-0.747609
O1c2c(c(cc(O)c2)CC(=O)C)C(=O)CC1(CC=1Oc2c(c(cc(O)c2)CC(=O)C)C(=O)C=1)C	N690	5.6	-0.748188
O1C2=CC(=O)C1(CC(OC(=O)C(=CC)C)C1C(OC(=O)C1=C)C(O)C2=C)C	N692	5.6	-0.748188
O(C)c1cc(O)c(C(=O)CCc2ccccc2)c(O)c1C1C=C(CCC1C(C)C)C	N693	5.6	-0.748188
s1c2nc(c1)C(=O)NC(c1oc(c(n1)C(=O)NC(c1scc(n1)C(=O)NC2C(C)C)C(O)C)C)C	N694	5.6	-0.748188
O1[C@H](CO)[C@@H](O[C@@H]2O[C@H](CO)[C@@H](O[C@@H]3O[C@H](CO)[C@@H](O)[C@@H](O)[C@H]3O)[C@@H](OC)[C@H]2O)[C@@H](OC)[C@@H](O)[C@@H]1O[C@H]1[C@@H](OC)[C@@H](O)[C@@H](O[C@@H]1CO)O[C@@H]1CC2=CCC3C(C[C@@H](OC(C)c4ccccc4)[C@]4(C)[C@H](CC[C@]34O)C(OC(C)c3ccccc3)C)[C@]2(CC1)C	N698	5.7	-0.755875
O1c2c(OC1)cc1c(c3N(C)C(c4c(-c3cc1)ccc(OC)c4OC)CC(=O)C)c2	N699	5.7	-0.755875
o1cc(cc1)[C@H]1[C@]2(C(=CC1=O)[C@]1([C@H](CC2)[C@@]2([C@@H]([C@@H](OC(=O)C)[C@H]1OC(=O)C)C(C)(C)C(=O)C=C2)C)C)C	N700	5.7	-0.755875
O1C(C2(C3(OC3C1=O)C1(C(C3(C(CC1OC(=O)C)C(C)(C)C(=O)C=C3)C)C(OC(=O)C)C2)C)C)c1ccoc1	N701	5.75285	-0.759883
Oc1c2c(C(=O)C=C(C)C2=O)c(O)cc1	N702	5.79	-0.762679
O(C(=O)C)C12C(C(OC(=O)c3ccccc3)C(C)C1OC(=O)C)C(O)C(C)=C(OC(=O)C)C(OC(=O)C)CC(OC(=O)C)C(CC=C(C)C2OC(=O)C)(C)C	N703	5.8	-0.763428
O(C(=O)c1cc(OC)c(O)cc1)C1C(C(O)=O)C2(C(CCC3(C2CCC2C4C(CCC23C)(CCC4C(C)=C)C(O)=O)C)C1(C)C)C	N704	5.8	-0.763428
o1c2c(cc1)C(C1C(C2)C2(C)C(O)(C(O)C1OC(=O)C)C(CCC2=O)(C)C)=C	N705	5.8	-0.763428
O(C(C(CC)C)C(=O)N1CCCC1C(OC)=O)C(=O)C(N(C(=O)C(NC(=O)C(NC(=O)C(N(C(=O)CCCC(OC)CCCC#C)C)C(CC)C)C(C)C)C(C)C)C)C(C)C	N706	5.8	-0.763428
O(C)C1=CC(=O)C(=CC1=O)C(C=C)c1ccccc1	N707	5.8	-0.763428
O1C2=C(CCc3c1cccc3)C(=O)C(OC)=CC2=O	N709	5.8	-0.763428
O1C2(CC(OC(=O)C(CO)=C)C=3C(OC(=O)C=3COC(=O)C)C3OC3(CCC2(O)C(CC)C1=O)C)C	N710	5.89953	-0.770817
O(C(=O)C)C12C(C=C(C)C(OC(=O)c3ccccc3)C(CC(OC(=O)C)C(C=CC(O)(C)C1O)(C)C)C)C(OC(=O)c1ccccc1)C(C)C2O	N711	5.9	-0.770852
O1C2C(N(CC2)C(=O)C(NC(=O)C(N(C)C)C(CC)C)C(C)C)C(=O)N2C(CCC2)C(=O)NC=Cc2cc1ccc2OC	N712	5.9	-0.770852
O(C)c1cc(O)c(cc1C=CC(=O)c1ccc(O)cc1)C(C=C)(C)C	N713	5.97	-0.775974
O1CC([C@@H]2C[C@]3([C@@]4(O[C@@H]4[C@]12O)[C@H](OC(=O)[C@@H]([C@H](O)C(=CC(CCCCCC)CO)C)C)CC[C@@H]3C)C)=C	N715	6	-0.778151
O1[C@@H](OC(=O)C)C=2[C@]3([C@H](C[C@H](OC(=O)C(CC)C)C=2)[C@](CC=C(C=C)C)(C)[C@H](C[C@H]3O)C)C1OC(=O)C	N716	6	-0.778151
O(C(=O)C)C12C(C(OC(=O)c3ccccc3)C(C)C1O)C(O)C(C)=C(OC(=O)C)C(OC(=O)C)CC(OC(=O)C)C(CC=C(C)C2OC(=O)C)(C)C	N717	6	-0.778151
O1c2c(CC(O)C1(C)C)c1c(Oc3c(c(O)c(CC=C(C)C)c(O)c3)C1=O)c(CC=C(C)C)c2O	N718	6	-0.778151
O1c2c(C=CC1(C)C)c(O)c1c(Oc3c(c(CC=C(C)C)c(O)c(O)c3CC=C(C)C)C1=O)c2	N719	6	-0.778151
O1c2c(c(CC=C(C)C)c(OC)c(O)c2)C(=O)c2c1cc(O)c(CC=C(CCC=C(C)C)C)c2O	N720	6	-0.778151
O1C(C2(CCC(C3(C=CC(=O)C(C)(C)C3C(OC(=O)C)C(OC)=O)C)C(=C)C2(O)CC1=O)C)c1ccoc1	N721	6	-0.778151
O1c2c(c(CC=C(C)C)c(O)c(O)c2CC=C(C)C)C(=O)c2c1cc(O)c(CC=C(C)C)c2O	N722	6	-0.778151
OC1=C2C(C=C(C(C)C)C1=O)=CC=C1C(CCCC12C)(COC(=O)C(C)C)C	N724	6	-0.778151
O(C)c1ccc(cc1)CC(N(C(=O)C(N(C(=O)C(NC(=O)C(N(C(=O)C(CCCCC#C)C)C)Cc1ccccc1)C)C)C)C)C(=O)N	N725	6	-0.778151
O1OC(OC)(CC(C)C1CC(OC)=O)CCCC=CC(=CC)C	N727	6	-0.778151
O1c2c(c(CC=C(CCC=C(C)C)C)c(OC)c(O)c2)C(=O)c2c1cc(O)cc2O	N729	6	-0.778151
O1c2c(C=CC1(C)C)c(O)c1c(Oc3c(c(CC=C(C)C)c(OC)c(O)c3)C1=O)c2	N731	6	-0.778151
O1c2c(CCC1(C)C)c(O)c1c(Oc3c(c(CC=C(C)C)c(OC)c(O)c3)C1=O)c2	N732	6	-0.778151
O1c2c(C(=O)C(=C1c1ccc(O)cc1)c1c3OC(CC(=O)c3c(O)cc1O)c1ccc(OC)cc1)c(O)cc(OC)c2	N733	6	-0.778151
O1c2c(C(=O)[C@H]([C@@H]1c1ccc(O)cc1)c1c3O[C@@H](CC(=O)c3c(O)cc1O)c1ccc(OC)cc1)c(O)cc(O)c2	N734	6	-0.778151
O(C)[C@H]1C[C@@H](C)[C@]([C@@H]2C[C@@H](OC(=O)C(CC)C)C=C(C=O)[C@]12C=O)(CC=C(C=C)C)C	N735	6.04	-0.781037
O1c2c(C(=O)CC1c1cc(CC=C(C)C)c(O)c(c1)CC=C(C)C)c(O)cc(O)c2	N737	6.1	-0.78533
O(C)c1c(OC)c(OC)c2N(c3c(cccc3O)C(=O)c2c1O)C	N738	6.1	-0.78533
o1c2c(c(C=O)c1-c1ccc(OC)c(O)c1OC)c(O)cc(OC)c2	N740	6.1	-0.78533
O1c2c3C(CC1(C)C)c1c(CCc3cc(O)c2C)c(O)c(O)cc1	N741	6.12771	-0.787298
O(C)c1cc(OC)c2c(C[C@@H](N(C)C2C)C)c1-c1c2c(c(O)cc(c2)C)c(OC)cc1	N742	6.2	-0.792392
O1c2c(c(CC=C(CCC=C(C)C)C)c(OC)c(O)c2)C(=O)c2c1cc(O)c(CC=C(C)C)c2O	N743	6.26859	-0.79717
O1O[C@@]23[C@@H]4CC[C@H]([C@@H](C=C[C@@H](C(C)C)C)C)[C@]4(CC[C@@H]2[C@@]2([C@]1(C[C@@H](O)CC2)C=C3)C)C	N744	6.28	-0.79796
O1[C@@]2([C@@]34Oc5c(C(=O)C3=C[C@](OC)(C[C@H]4C1(C)C)C2=O)c(O)ccc5)CC=C(C)C	N745	6.3	-0.799341
O1c2c(c(CC=C(CCC=C(C)C)C)c(O)c(O)c2)C(=O)c2c1cc(O)c(CC=C(C)C)c2O	N746	6.3	-0.799341
S1C2=NC(C1)C(=O)NC(C=1OC(C(N=1)C(=O)NCc1scc(n1)C(=O)NC2CCSC)C)Cc1ccccc1	N747	6.3	-0.799341
O1C=C(c2ccc(CC=C(C)C)c(OC)c2O)C(=O)c2c1cc(O)cc2O	N748	6.3	-0.799341
O1c2c(C(=O)C(CC=C(C)C)=C1c1cc(O)c(O)cc1O)c(O)cc1OC(C=Cc12)(C)C	N749	6.4	-0.80618
o1cc(cc1)C1C2(C(=CC1=O)C1(C(CC2)C2(C(CC1OC(=O)C)C(C)(C)C(=O)C=C2)C)C)C	N750	6.4	-0.80618
O1C2C(N(CC2)C(=O)C(NC(=O)C(N(C)C)C(CC)C)CC(C)C)C(=O)N2C(CCC2)C(=O)NC=Cc2cc1ccc2OC	N751	6.4	-0.80618
O1[C@@H](O)[C@@]2(O)C(=CC[C@@H]3[C@@]2(CC[C@H](C)C3=C)C)C1=O	N752	6.4	-0.80618
O(C(=O)C1n2c3C4N(CC(C1C4)=CC)CCc3c1c2cccc1)C	N753	6.44	-0.808886
o1c2c(cc1)C(C1C(C2)C2(C)C(O)(C(CCC2OC(=O)C)(C)C)C(OC(=O)C)C1)C(OC)=O	N754	6.5	-0.812913
o1c2c(cc1)c(c1c(c2)C2(C)C(O)(CC1)C(C)(C)C(OC(=O)C)C(OC(=O)C)C2OC(=O)C)C	N755	6.5	-0.812913
O1c2c(C3C1c1cc(CC=C(C)C)c(O)cc1OC3)ccc(O)c2CC=C(C)C	N756	6.5	-0.812913
O1[C@H](CO)[C@@H](O[C@@H]2O[C@H](CO)[C@@H](O)[C@@H](OC)[C@H]2O)[C@@H](OC)[C@@H](O)[C@@H]1O[C@H]1[C@@H](OC)[C@@H](O)[C@@H](O[C@@H]1CO)O[C@@H]1CC2=CC(O)C3C(C[C@@H](OC(C)c4ccccc4)[C@]4(C)[C@H](CC[C@]34O)C(OC(=O)C)C)[C@]2(CC1)C	N757	6.5	-0.812913
OC(=O)C12C(C3CCC4C(CCC5C4(C)C(=CC5(C)C)C=O)(C)C3(CC1)C)C(CC2)C(C)=C	N758	6.6	-0.819544
O1c2c(C(=O)C=C1c1cc(O)cc(O)c1CC=C(C)C)c(O)cc(O)c2CC=C(C)C	N759	6.6	-0.819544
O=C(N(C)C1CC2CCC3C4CCC(C(NC)C)C4(CCC3C2(CC1)C)C)c1ccccc1	N760	6.6	-0.819544
O1c2c(C=CC1(C)C)c1OCC3C(Oc4cc(O)ccc34)c1cc2	N761	6.6	-0.819544
[Cl-].[n+]1(c2ncnc(N)c2n(c1)CC=C(CCC1(C2=C(CCC1C)C(CCC2)(C)C)C)C)C	N762	6.6	-0.819544
O1c2c(c(O)c(OC)c(O)c2)C(=O)C=C1c1cc(O)c(O)cc1	N763	6.6	-0.819544
o1c2c(c3c1c(C)c(O)c(OC)c3)C(=O)C=C(C)C2=O	N764	6.68	-0.824776
O1c2c(c(O)c(CC=C(C)C)c(O)c2)C(=O)C=C1c1ccc(O)cc1	N766	6.7	-0.826075
O1C2CC3N(C(C2)c2cc(O)c(OC)cc2-c2cc(C=CC1=O)ccc2O)CCCC3	N768	6.7	-0.826075
O1OC(OC)(CC(C)C1CC(OC)=O)CCCC=CC(=CCC)C	N770	6.8	-0.832509
O1C=C(C(=O)c2c1cc(O)cc2)c1cc(OC)c(O)cc1	N771	6.8	-0.832509
O1c2cc(O)c3c(OC4=C(CC(c5c4c(O)cc(O)c5O)C(C)=C)C3=O)c2C=CC1(C)C	N772	6.9	-0.838849
O1c2c(C(=O)C(CC=C(C)C)=C1c1ccc(O)cc1O)c(O)c(C=CC(C)C)c(OC)c2	N773	6.9	-0.838849
O(C)c1c(OC)cc(cc1OC)C=CC(=O)c1c(OC)cc(OC)cc1O	N774	6.9	-0.838849
Oc1c(cc(cc1O)C(O)=O)CC=C(CCC=C(CCC=C(CCC=C(C)C)C(O)=O)C)C	N775	7	-0.845098
o1c2c(cc1)[C@H](C1[C@H](C2)[C@]2(C)[C@@](O)(C(OC(=O)C)[C@@H]1O)C(CC[C@@H]2OC(=O)C)(C)C)C(O)=O	N776	7	-0.845098
O1c2c(Oc3c(c(cc(O)c3C=O)C)C1=O)cc(O)c(C(=O)C=C(C)C)c2C	N779	7	-0.845098
O1C(CC=CC(O)C(O)C(O)CC2OC2c2c(C1=O)c(O)cc(OC)c2)C	N780	7	-0.845098
O(C(=O)C)C=1C(=O)C(=CC(=O)C=1CC=C(CCC=C(C)C)C)CCCCC	N781	7	-0.845098
O1[C@H](CC=C[C@@H](O)[C@@H](O)[C@@H](O)CC=Cc2c(C1=O)c(O)cc(OC)c2)C	N782	7	-0.845098
O(C(=O)C1(C2CC3N(C1Cc1c3n(c3c1cccc3)C)CC2=CC)CO)C	N783	7.06502	-0.849113
O1c2c(c(CC=C(C)C)c(OC)c(O)c2)C(=O)c2c1cc(OC)c(CC=C(C)C)c2O	N784	7.06737	-0.849258
O1C(COC2OC(C)C(O)C(O)C2O)C(O)C(O)C(O)C1OC1=C(Oc2c(C1=O)c(O)cc(O)c2)c1cc(O)c(O)cc1	N785	7.1	-0.851258
O1[C@]23[C@@]14[C@]1(OO[C@@]5(C[C@@H](O)CC[C@]15C)C=C4)CC[C@]2(C)[C@H](CC3)[C@@H](C=C[C@@H](C(C)C)C)C	N786	7.13	-0.85309
O[C@H]1CC[C@]2([C@@H](CC[C@@]3([C@@H]2CC[C@@H]2[C@@H]4[C@@](CC[C@]23C)(CC[C@H]4C(C)C)CO)C)C1(C)C)C	N787	7.19533	-0.857051
O1C(O)C(=CC1=O)[C@@H](O)C[C@H]1[C@]2([C@H](CC=C1C)C(CCC2)(C)C)C	N788	7.2	-0.857332
O[C@H]1CC[C@]2([C@@H](CC[C@@]3([C@@H]2CC[C@@H]2[C@@H]4[C@@](CC[C@]23C)(CC[C@H]4C(C=O)=C)C)C)C1(C)C)C	N789	7.2	-0.857332
Clc1c(O)c(c2Oc3c(OC(=O)c2c1C)c(O)c(OC)c(C(=O)C=C(C)C)c3C)C=O	N792	7.2	-0.857332
O(C)C=1C=2C(CC(NC=2C)C)=C(c2c3c(c(OC)cc2C)c(O)ccc3)C(=O)C=1	N793	7.2	-0.857332
O1c2c(cc(CC=C(C)C)c(OC)c2O)C(=O)c2c1cc(OC)c(CC=C(C)C)c2O	N794	7.25	-0.860338
O1c2c(C(=O)C(C3C(Oc4c(C3=O)c(O)cc(O)c4)c3ccc(O)cc3)C1c1ccc(O)cc1)c(O)cc(O)c2	N795	7.3	-0.863323
O1C(Cc2c(C1=O)c(O)c1c(c2)c(-c2c3c(c(O)c4c(CC(OC4=O)C)c3)c(O)cc2O)c(O)cc1O)C	N796	7.3	-0.863323
OC1(C=CC(=O)C=C1)CC(OC)=O	N797	7.3	-0.863323
O(c1c2CC3N(CCc4c3c(-c2cc(OC)c1OC)c(OC)c(OC)c4OC)C)c1ccc(cc1)CC1N(CCc2c1cc(OC)c(OC)c2)C	N798	7.30452	-0.863592
O1[C@H](CO)[C@@H](O[C@@H]2O[C@H](CO)[C@@H](O)[C@@H](OC)[C@H]2O)[C@@H](OC)[C@@H](O)[C@@H]1O[C@H]1[C@@H](OC)[C@@H](O)[C@@H](O[C@@H]1CO)O[C@@H]1CC2=CCC3C(C[C@@H](OC(C)c4ccccc4)[C@]4(C)[C@H](CC[C@]34O)C(OC(=O)C)C)[C@]2(CC1)C	N799	7.4	-0.869232
[C@@H]12CC=C3[C@H](CCC(=C3)C(C)C)[C@]1(CCCC2(C)C)C	N800	7.4	-0.869232
O1C=2C(C[C@H]3CC=CC(=O)[C@@]3(C=2)C)=C(C)C1=O	N801	7.5	-0.875061
O1[C@H](CO)[C@@H](O[C@@H]2O[C@H](CO)[C@@H](O[C@@H]3O[C@H](CO)[C@@H](O)[C@@H](O)[C@H]3O)[C@@H](OC)[C@H]2O)[C@@H](OC)[C@@H](O)[C@@H]1O[C@H]1[C@@H](OC)[C@@H](O)[C@@H](O[C@@H]1CO)O[C@@H]1CC2=CCC3C(C[C@@H](OC(C)c4ccccc4)[C@]4(C)[C@H](CC[C@]34O)C(OC(=O)C)C)[C@]2(CC1)C	N802	7.5	-0.875061
O1c2c-3c(c(-c4c(O)c(O)c(O)cc4C(O)=O)c(O)c2O)C(Oc2c-3c(c(-c3c(O)c(O)c(O)cc3C(O)=O)c(O)c2O)C1=O)=O	N803	7.5	-0.875061
OCC(C=C)C1CC2N(CC1)CCc1c2[nH]c2c1cccc2	N804	7.51	-0.87564
O1CC(C(O)C=C(CC(=O)C=C(C)C)C)C(=C)C1=O	N805	7.6	-0.880814
O1c2c(C(=O)C=C1c1cc3OCOc3cc1)c(OC)cc(OC)c2	N806	7.6	-0.880814
O1c2c(ccc(O)c2)C(=O)CC1c1cc(CC=C(C)C)c(O)c(c1)CC=C(C)C	N808	7.7	-0.886491
O=C(N(C(C(C)C)C(=O)N(C(C(C)C)C(=O)N(C(C(C)C)C(=O)N(C(Cc1ccccc1)C(=O)N)C)C)C)C)C(CCCCC#C)C	N809	7.7	-0.886491
Oc1cc(ccc1O)CC(C(Cc1cc(O)c(O)cc1)C)C	N810	7.7	-0.886491
OC1CC2(C3CC=C4C(CC(O)C(=O)C4(C)C)C3(C)C(=O)CC2(C)C1C(O)(C(=O)C=CC(O)(C)C)C)C	N811	7.7	-0.886491
O=C1CCC2C(CCC3C4(CCC5(C(CC(CC5)(C)C)C4(CCC23C)C)C)C)(C)C1C	N812	7.7	-0.886491
O1c2cc(O)ccc2C=2Oc3c(c(O)c(C=CC(C)C)c(OC)c3)C(=O)C=2CC1C(O)(C)C	N813	7.7	-0.886491
O1c2c3c4c(NCCc4cc2OC1)c(c1cc(OC)ccc13)-c1c2cc(OC)ccc2c2c3c1NCCc3cc1OCOc12	N814	7.7	-0.886491
Oc1cc(O)ccc1C(=O)C=Cc1ccc(O)cc1	N815	7.8	-0.892095
O1C2CCC1C(C(O)=O)C2C(O)=O	N816	7.8	-0.892095
S(Oc1cc(O)c(C(=O)C)c(O)c1-c1c2c(C(=O)c3c(cccc3O)C2=O)c(O)cc1C)(O)(=O)=O.[NaH]	N818	7.9	-0.897627
O1c2c(C=CC1(C)C)c(O)c1c(C(CC3=C1Oc1c(C3=O)c(O)cc(O)c1)C(C)=C)c2O	N819	7.9	-0.897627
O(C(=O)C(C)C)C1(c2c(c(C)c(C(OC)=O)c(O)c2)C(=O)c2c1cccc2O)c1ccc2c(c1O)C(=O)c1c(cc(O)c(C(OC)=O)c1C)C2=O	N820	7.9	-0.897627
O1C(OC(=O)C)C23C(CC(O)C=C2C1OC(=O)C)C(CC=C(C=C)C)(C)C(CC3)C	N821	7.9	-0.897627
O1c2c3c(c4c([n+](c3)C)c3c(cc5OCOc5c3)cc4)ccc2OC1	N822	7.97401	-0.901677
O1C(CO)C(O)C(O)C(O)C1O[C@@H]1C[C@H](C2=C(C=C3N(CCc4c3[nH]c3c4cccc3)C2=C)[C@H]1C=C)C	N823	8	-0.90309
O1[C@H]2[C@@H]([C@@H](OC(=O)C(=CC)C)C[C@]3(OC(=CC3=O)C(C)[C@@H]2O)C)C(=C)C1=O	N824	8	-0.90309
OC(=O)c1ccccc1NC(=O)C(NC(=O)C(N(C(=O)C(N)C(CC)C)C)Cc1ccccc1)CC(C)C	N825	8	-0.90309
O1c2c(OC1)cc1c(c2)C(=O)[C@@H](C)[C@@H](C)[C@@H]1c1cc(OC)c(OC)cc1	N826	8	-0.90309
O1C[C@@]23O[C@@H]2[C@H]2OC(=O)[C@@]4(C2[C@](C[C@H](O)C4)(C3=CC1=O)C)C	N827	8	-0.90309
O1CC=2C(=CC1=O)[C@@]1(C3[C@H](OC(=O)[C@]3(C[C@@H](O)C1)C)C=2)C	N828	8.01	-0.903633
O1C[C@@]23O[C@@H]2[C@H]2OC(=O)[C@@]4(C2[C@@](C3=CC1=O)(C=C[C@@H]4O)C)C	N829	8.01	-0.903633
O1CC=2C(=CC1=O)[C@@]1(C3[C@H](OC(=O)[C@@]3(C)[C@@H](O)C=C1)C=2)C	N830	8.01	-0.903633
O1CC=2C(=CC1=O)[C@@]1(C3[C@H](OC(=O)[C@]3(CC[C@H]1O)C)C=2)C	N831	8.01	-0.903633
O1C[C@@]23O[C@@H]2[C@H]2OC(=O)[C@@]4(C2[C@@](C3=CC1=O)(C=CC4)C)C	N832	8.01	-0.903633
O1CC=2C(=CC1=O)[C@@]1(C3[C@H](OC(=O)[C@]3(CC=C1)C)C=2)C	N833	8.01	-0.903633
O1CC=2C(=CC1=O)[C@@]1(C3[C@H](OC(=O)[C@]3(CCC1)C)C=2)C	N834	8.01	-0.903633
O1CC2(O)C(CC1=O)C1(C(C=C2)C(CCC1)(C(O)=O)C)C	N835	8.01	-0.903633
O1C(C)C(OC(=O)C)C(OC(=O)C)C(OC(=O)C)C1OC1C(O)C(O)C(OC1OCCCCCCCCCCCCCCCC)COC(=O)CCCCCCCCCCCCCCC	N836	8.1	-0.908485
O1c2c(ccc(O)c2)C(=O)C(O)=C1c1cc(O)c(O)cc1	N837	8.2	-0.913814
O(C)c1cc(O)c(CC=C(C)C)c(O)c1C(=O)C=Cc1ccc(O)cc1	N838	8.2	-0.913814
O1C(C(C)C(C)C1c1cc(OC)c(OC)cc1)c1cc(OC)c(OC)cc1	N842	8.3	-0.919078
[Cl-].[n+]1(c2ncnc(N)c2n(c1)CC=C(CCC1(C2CC=CC(C)C2(CCC1C)C)C)C)C	N843	8.3	-0.919078
O1[C@@H]2[C@H](O[C@@H](CO)[C@H](O)[C@H]2OC(=O)c2cc(O)c(O)c(O)c2)c2c(cc(O)c(O)c2O)C1=O	N844	8.4	-0.924279
O(C)C1=CC(=O)N(C(=O)C=C[C@@H](NC(=O)[C@@H](NC(=O)[C@@H](OC(=O)[C@H](N(C)C)[C@H](CC)C)CC(C)C)CC(C)C)C)[C@H]1C	N845	8.4	-0.924279
O1c2c3C(CC4=C(Oc5c(C4=O)c(O)cc4OC(C=Cc45)(C)C)c3c(O)cc2O)C1(C)C	N847	8.51675	-0.930274
O1C=C(C(=O)c2c1cc(OC)cc2O)c1ccc(O)cc1	N848	8.55	-0.931966
Oc1cccc(O)c1C(=O)CCCCCCCCc1ccccc1	N849	8.6	-0.934498
O1c2c(c(cc(O)c2)CC(=O)C)C(=O)C=C1C	N850	8.6	-0.934498
O[C@H]1[C@H](O)C[C@]2(C(CC[C@@]3(C2CC=C2C4CC(CC[C@@]4(CC[C@]23C)C(O)=O)(C)C)C)C1(C)C)C	N851	8.6	-0.934498
Clc1c(O)c(c2Oc3c(OC(=O)c2c1C)c(c1c(OC(CC1=O)(C)C)c3)C)C=O	N852	8.6	-0.934498
O(C)c1c2c(cccc2O)c(-c2ccc3c(c2O)c(nc(c3)C)C)c(c1)C	N853	8.6	-0.934498
O[C@H]1CC[C@@H]2C(=C[C@H](O)[C@H]3[C@@]4(CC[C@H]([C@@H](C[C@@H](O)C=C(C)C)C)[C@]4(CC[C@@]23C)C)C)[C@]1(CO)C	N854	8.7	-0.939519
O1c2c(C3C1c1c(OC3)c(CC=C(C)C)c(O)cc1)ccc(O)c2CC=C(C)C	N855	8.7	-0.939519
O1[C@@]2([C@@H](O[C@](C2)(CCC[C@@H](CC)C=CCC)CC)CC1=O)CC	N856	8.7	-0.939519
O1c2c(cc(O)c(OC)c2)C(C)C1c1ccccc1	N857	8.7	-0.939519
O1C=C(C(=O)c2c1cc(O)cc2O)c1cc(CCC=C(C)C)c(OC)c(O)c1	N858	8.7	-0.939519
O1C2C(OC(=O)c3c(-c4c5c-6c(OC(=O)c7c(-c8c(cc(O)c(O)c8O)C(OC2)=O)c(O)c(O)c(OC5=O)c-67)c(O)c4O)c(O)c(O)c(O)c3)C2OC(=O)c3c(-c4c(cc(O)c(O)c4O)C(OC2C1O)=O)c(O)c(O)c(O)c3	N859	8.8	-0.944483
O1c2c(c(O)c(OC)c(OC)c2)C(=O)C[C@H]1c1ccc(O)cc1	N860	8.8	-0.944483
O(C)c1c2N(c3c(cccc3O)C(=O)c2c(O)cc1O)C	N861	8.9	-0.94939
O1c2c(c(CC=C(C)C)c(OC)c(O)c2OC)C(=O)c2c1cccc2O	N862	8.9	-0.94939
O1CC2C(CC3N(C2Cc2c3n(c3c2cccc3)C)C)C(Cc2cc3c4CC5N(C(CC6C5COC=C6C(=O)C)c4[nH]c3cc2OC)C)C1(O)C	N863	8.92	-0.950365
O(C)c1cc(OC)c2c(C[C@@H](N(C)[C@@H]2C)C)c1-c1c2c(c(OC)cc1C)c(OC)ccc2	N864	9	-0.954243
O1C2c3cc(CC=C(C)C)c(O)cc3OCC2(O)c2c1c(CC=C(C)C)c(OC)cc2	N865	9	-0.954243
O(C)c1cc(O)c(cc1)CC(C(Cc1ccc(O)cc1)=C)=C	N866	9	-0.954243
O1c2c(c(O)c(O)c(OC)c2)C(=O)C=C1c1ccc(OC)cc1	N867	9	-0.954243
O1[C@@H]2[C@]3(C)[C@@H](O)CC[C@@](O)(C)C3(C)[C@@H](OC(=O)C(C)=C)C([C@@H]2OC(=O)C(=CC)C)C(=C)C1=O	N868	9.1	-0.959041
O1c2c(C(=O)CC1c1cc(CC=C(C)C)c(O)cc1)c(O)cc(O)c2CC=C(C)C	N869	9.1	-0.959041
O1C23C4C5(C(=CC1(C)C4O)C(=O)C(C5)C)C(=O)C(CC2C3(C)C)C	N871	9.1	-0.959041
OC1=C2C(CCC=C2C)(c2c(cc3c(c2)C(=O)C=CC3=O)C1=O)C	N872	9.2	-0.963788
o1c2nc3c(ccc(OC)c3OC)c(OC)c2cc1	N874	9.3	-0.968483
O1[C@H]([C@]2([C@@]3(O[C@@H]3C1=O)[C@]1(C(CC2)[C@@]2(C(C[C@H]1O)C(C)(C)[C@H](OC(=O)C)C[C@@H]2OC(=O)C)C)C)C)c1ccoc1	N875	9.32738	-0.96976
O(C)c1cc(O)cc(O)c1C(=O)C=Cc1ccccc1	N876	9.5	-0.977724
O1c2c(c(O)c(C)c(O)c2C)C(=O)CC1c1ccccc1	N877	9.5	-0.977724
O1c2c(C=CC1(C)C)c(OC)c(cc2)C(=O)CC(=O)c1cc2OCOc2cc1	N878	9.5	-0.977724
O1c2c(cc(O)cc2)C=C[C@]1(CCC=C(CCC=C(C)C)C)C	N879	9.58	-0.981366
O[C@@]12[C@@H]3N4[C@@H](C=CCCCC4)C[C@]34[C@@H](CCN(CCCCC=CCC1)C4)C(=C2)[C@H]1N(CCc2c1[nH]c1c2cccc1)CCc1nccc2c1[nH]c1c2cccc1	N880	9.6	-0.982271
O1c2c(cc(cc2)C=CC(=O)c2ccc(O)cc2O)C=CC1(C)C	N882	9.6	-0.982271
O1[C@H](CO)[C@@H](O[C@@H]2O[C@H](CO)[C@@H](O[C@@H]3O[C@H](CO)[C@@H](O)[C@@H](O)[C@H]3O)[C@@H](OC)[C@H]2O)[C@@H](OC)[C@@H](O)[C@@H]1O[C@H]1[C@@H](OC)[C@@H](O)[C@@H](O[C@@H]1CO)O[C@@H]1C[C@@]2(C=CC3C(C[C@@H](OC(C)c4ccccc4)[C@]4(C)[C@H](CC[C@]34O)C(OC(=O)C)C)[C@]2(CC1)C)C	N883	9.6	-0.982271
O1C=C(C2C(C3N(C(C2)c2n(c4c(c2C3)cccc4)C)C)C1)C(=O)C	N884	9.67	-0.985426
O1C(CO)C(O)C(O)C(O)C1OCC(=CC)C=1C=C2N(CCc3c2[nH]c2c3cccc2)C(=O)C=1CO	N885	9.7	-0.986772
O1C2C(CCC(=CCC(O)C(=C2)C)C)C(=C)C1=O	N886	9.7	-0.986772
O1CC=C(CCC2(C3CC(=O)C=C(C)C3(CCC2COC(=O)C)C)C)C1=O	N887	9.8	-0.991226
O1C2C(C(=C)C1=O)C(O)C1C(C2)(C)C(O)CC=C1C	N888	9.8	-0.991226
OC1CCC2(C(CCC3(C2CCC2C4C(CCC23C)(CCC4C(C)=C)C(O)=O)C)C1(C)C)C	N889	9.9	-0.995635
O1c2cc(O)ccc2C=2Oc3c(c(O)c(C=CC(C)C)c(OC)c3)C(=O)C=2C1C=C(C)C	N890	9.9	-0.995635
O(C(=O)c1c(cc(O)cc1O)CCCCCCC)c1cc(cc(O)c1)CCCCCCC	N891	9.9	-0.995635
O1C(CO)C(O)C(O)C(O)C1OC1OC=C2C(=CCOC2=O)C1C=C	N10	200	-2.30103
O1CC(CCC12OC1C(C3(C(C=4C(CC3O)C3(CC(O)C(=O)C=C3CC=4)C)C1)C)C2C)C	N1001	16	-1.20412
ClC(Cl)C(C=C[C@H](Cl)[C@](Cl)(C=C)C)=CCl	N1002	16	-1.20412
O1[C@@H]2[C@@]13[C@@H]1N4[C@@H](C=CCCCC4)C[C@]14[C@@H](CCN(CCCCC=CCC3)C4)[C@@H]2[C@@H]1N(CCc2c1[nH]c1c2cccc1)CCc1nccc2c1[nH]c1c2cccc1	N1003	16.3	-1.21219
Oc1cc(cc(CC=C(C)C)c1C)C(OC)=O	N1004	16.3	-1.21219
O1c2c(C=CC1(C)C)c(O)c(C(=O)C[C@H](C)c1ccccc1)c(OC)c2	N1005	16.3	-1.21219
Oc1cc(ccc1C(CCC=C(C)C)C)C	N1006	16.5	-1.21748
O1C2=CC(=O)C1(C)C(O)C(OC(=O)CC(C)C)C1C(OC(=O)C1=C)C=C2C	N1007	16.51	-1.21775
O1c2c(c(O)c(OC)c(OC)c2)C(=O)C=C1c1ccc(O)cc1	N1008	16.9	-1.22789
O1c2c(C=CC1(C)C)c(O)c(cc2)C(=O)CCc1ccc(OC)cc1	N1009	16.92	-1.2284
ClC(Cl)C(C=C[C@@H](Cl)[C@@](Cl)(C=C)C)=C	N1010	17	-1.23045
O1c2c(C(=O)C(C1c1ccc(O)cc1)c1c3OC(=CC(=O)c3c(O)cc1O)c1cc(O)c(O)cc1)c(O)cc(O)c2	N1011	17	-1.23045
O(C(=O)C)C1CCC2(C(CCC3(C2CC=C2C4CC(CCC4(CCC23C)C(=O)Nc2ccc(cc2)C)(C)C)C)C1(C)C)C	N1012	17	-1.23045
O=C1CCC2C(CCC3C4(CCC5(C(CC(CC5)(C)C)C4(CCC23C)C)CO)C)(C)C1C	N1013	17	-1.23045
O1c2c(C(=O)c3cc(O)ccc13)c(O)ccc2	N1015	17.0026	-1.23052
O1c2c(C=CC1(C)C)c(O)c(cc2)C(=O)CCc1cc(O)c(O)cc1	N1016	17.01	-1.2307
O1C(=O)C(C2C3C(C4OC3C1(CCC(OC(=O)C)C(C4)=C)C)C(OC(=O)CCC)(CC2)C)C	N1017	17.2945	-1.23791
O1c2c(C(=O)C=C1c1ccc(O)cc1)c(O)cc(O)c2	N1018	17.4	-1.24055
O(C(=O)C)c1c(CC=C(CCC=C(C)C)C)c(O)cc(CCCCC)c1O	N1020	17.8899	-1.25261
Oc1c(c2[nH]c3c(c2cc1C=O)cccc3)CC=C(C)C	N1021	17.8998	-1.25285
o1c2c(c(C=O)c1-c1ccc(O)c(O)c1OC)c(O)cc(OC)c2	N1022	17.9	-1.25285
[Cl-].[n+]1(c2ncnc(N)c2n(c1)CC=C(CCC1(C2=CCCC(C)C2(CCC1C)C)C)C)C	N1023	18	-1.25527
O1[C@@](Cc2cc3C[C@H](O)C(Oc3cc2)(C)C)(C(OC)=O)C(=C(O)C1=C)c1ccc(O)cc1	N1024	18	-1.25527
O1c2c(C(=O)c3c1cc(OCC=C(C)C)cc3O)c(O)cc(c2)C	N1025	18	-1.25527
O1[C@H](C(O)C(OC(=O)C=Cc2ccc(O)cc2)[C@H](O)C1CO)c1c(O)c2c(Oc3c(cc(O)c(O)c3)C2=O)cc1O	N1026	18.1	-1.25768
O(C(=O)c1ccccc1)C1C2C(CCCC2(C23C(CC(C(C2)CC3)=C)C1)C)(C(O)=O)CO	N1028	19	-1.27875
O1[C@](CC[C@@H](C)C(O[C@](CC[C@@H](C)C1=O)(CCCCCCCCC)CO)=O)(CCCCCCCCC)CO	N1029	19	-1.27875
O(C)c1cc(O)cc(C=Cc2ccccc2)c1CC=C(C)C	N1030	19.2	-1.2833
C1CCc2c(C1)cccc2	N1031	19.25	-1.28443
O1C(CC=CC(O)C(O)CCC=Cc2c(C1=O)c(O)cc(O)c2)C	N1032	19.739	-1.29532
O[C@@H]1CC[C@]2(C(CC[C@@]3(C2CCC2C4[C@](CCC4C(O)(C)C)(CC[C@]23C)C)C)C1(C)C)C	N1033	19.8	-1.29667
O1c2c(C(=O)C[C@H]1c1ccccc1)c(OC)cc(OC)c2C	N1034	19.8	-1.29667
O1C(CO)C(O)C(O)C(O)C1O[C@@H]1CC2=CCC3C(C[C@@H](Oc4ccccc4)[C@]4(C)[C@H](CC[C@]34O)C(OC(=O)C)C)[C@]2(CC1)C	N1035	19.8172	-1.29704
O1c2c(C=CC1(C)C)c1OC3C(c4cc(OC)c(OC)cc4OC3)C(=O)c1cc2	N1036	20	-1.30103
O1c2c(C(=O)CC1c1ccccc1)c(O)cc1OC(C=Cc12)(C)C	N1037	20	-1.30103
O=CC=1C2CC(CC=1)C2(C)C	N1038	20	-1.30103
OCC=1C2CC(CC=1)C2(C)C	N1039	20	-1.30103
OC1CC2CC(C1=C)C2(C)C	N1040	20	-1.30103
BrC1=COC2(ON=C(C2)C(=O)NCCCOc2c(Br)cc(cc2Br)CCN(C(=O)N)C)CC(Br)=C1OC	N1041	20	-1.30103
O1c2c(C(=O)C(O)=C1c1cc(O)c(O)cc1)c(O)cc(O)c2	N1042	20.0993	-1.30318
Oc1ccc(cc1)CC(C(Cc1ccc(O)cc1)=C)=C	N1043	20.5	-1.31175
O1Cc2c(oc3c2ccc(OC)c3CCC=C(C)C)-c2c1cc(O)cc2	N1044	21	-1.32222
O[C@H]1[C@@H](C[C@]2(C(CC[C@@]3(C2CC=C2C4CC(CC[C@@]4(CC[C@]23C)C(O)=O)(C)C)C)C1(C)C)C)C	N1045	21.1	-1.32428
O1c2c(c(O)c(CCC=C(C)C)c(O)c2CCC=C(C)C)C(=O)C=C1c1ccc(O)cc1	N1046	21.1726	-1.32577
O1C(=O)C(C2C3C(C4OC3C1(CCC(O)C(C4)=C)C)C(OC(=O)CCC)(CC2)C)C	N1047	21.4011	-1.33044
O1c2c(C(=O)C(O)=C1c1cc(O)c(O)cc1)c(O)cc(O[C@@H]1O[C@H](CO)[C@@H](O)[C@H](O)[C@H]1O)c2	N1048	21.5343	-1.33313
O1C(C)C(O)C(O)C(O)C1OC1C(Oc2c(C1=O)c(O)cc(O)c2)c1ccc(O)cc1	N1049	21.7	-1.33646
OC1(O)C[C@@]2([C@@H]([C@](CC[C@@H](CC(O)=O)C)(C)[C@@H]1C)C(C)C(=O)C=C2C)C	N1050	21.8286	-1.33903
O1c2c(C=CC1(C)C)c1O[C@@H]3CCc4c(cc5OCOc5c4)[C@@]3(O)C(=O)c1cc2	N1051	22	-1.34242
O1c2c(Oc3c(c(cc(O)c3C=O)C)C1=O)c(C)c(C(=O)C=C(C)C)c(OC)c2O	N1052	22	-1.34242
O1C=C(C(=O)c2c1cc(O)cc2)c1cc(CCC=C(C)C)c(OC)cc1	N1053	22.5	-1.35218
O1OC(CC(CC)C1CC(OC)=O)(CC)C=CCC(CC)C=CCC	N1054	22.6945	-1.35592
O1c2c(OC1)cc-1c(c2)C(=O)C(c2c-1cccc2N)C	N1055	22.8226	-1.35836
O1C(=O)C(C2C3C(C4OC3C1(CCC(O)C(C4)=C)C)C(OC(=O)C)(CC2)C)C	N1056	22.9308	-1.36042
O1CC12CCCC1C2(COC(=O)C)C(OC(=O)C)CC(C)C1(CCC1=CC(OC1)=O)C	N1057	23	-1.36173
O1C2C(C(=C)C1=O)C(OC(=O)C(C)=C)CC13OC1CCC(=C2)COC3O	N1058	23.1805	-1.36512
O1[C@@H](C)[C@H](O)[C@@H](O)[C@@H](O)[C@@H]1O[C@@H]1[C@H](Oc2c(C1=O)c(O)cc(O)c2)c1cc(O)c(O)cc1	N1059	23.31	-1.36754
Oc1ccc(cc1)C=CC(OC[C@@]1([C@H]2C[C@@H](O)C(=C)[C@@H](CC[C@@H](CC(O)=O)C)[C@@]2(CCC1)C)C)=O	N1060	23.5234	-1.3715
O1CC(c2ccc(O)cc2O)C(=O)c2c1cc(O)c(CC=C(CO)C)c2O	N1061	23.7	-1.37475
O1[C@H]([C@H](O)[C@@H](O)[C@H](O)[C@H]1CO)c1c(O)c2c(Oc3c(cc(O)c(O)c3)C2=O)cc1O	N1062	23.8	-1.37658
O(C(OCC)CC(=CC[C@@H]1[C@@]2(C(CCC1=C)C(CCC2)(C)C)C)C=C)CC	N1063	24	-1.38021
O=C(NCC(C)C)C=CC=CCCCCC	N1064	24.0425	-1.38098
o1c2nc3c(ccc(OCC(O)C(O)(C)C)c3OC)c(OC)c2cc1	N1066	24.5	-1.38917
O1C(CO)C(O)C(O)C(O)C1OC1C(OC2OCC(O)C(O)C2O)C(OC(OC2CCC3(C(CCC4(C3C=CC35OCC6(C3CC(CC6)(C)C)C(O)CC45C)C)C2(CO)C)C)C1O)C	N1068	24.5	-1.38917
OC1CCC2(C(CC=C3C2CCC(C3)(C=C)C)C1(C)C)C	N1069	24.6	-1.39094
O1C23C(=CC1=O)C=CC(N1C2CCCC1)C3	N1070	24.6245	-1.39137
O1C(CO)C(O)C(O)C(O)C1Oc1c2c(OC(=O)C=C2c2cc(O)c(OC)cc2)cc(OC)c1	N1071	24.7	-1.3927
O1Cc2c(c(c3cc(OC)c(OC)cc3c2)-c2cc3OCOc3cc2)C1=O	N1072	24.7017	-1.39273
O1C=C(c2cc(O)c(OC)cc2OC)C(=O)c2c1cc(O)cc2O	N1073	24.8	-1.39445
OC1=CC(=O)NC(=CC1=O)CC(O)(C)C	N1074	25	-1.39794
O1C(COC2OC(CO)C(O)C(O)C2O)C(O)C(O)C(O)C1OC1=Cc2nccc3c4c(n(c23)C1=O)cccc4	N1075	25	-1.39794
ClC1=C(O)C(=O)C=C(NC1=O)CC(O)(C)C	N1076	25	-1.39794
O1CC12CCC1C(CCCC1(C)C)(C)C2CC=C(CC=O)C=O	N1077	25	-1.39794
O=C1CCC2(C(CC(CC2)C(C)=C)=C1C)C	N1078	25.1907	-1.40124
O1[C@@H]2C(C[C@H]3CC=CC(=O)[C@@]3(C2)C)=C(C)C1=O	N1079	25.2	-1.4014
OCC1(C2CCc3c(ccc(c3)C(C)C)C2(CCC1)C)C	N1080	25.6	-1.40824
O1C2COc3c(cc4OCOc4c3)C2(O)C(=O)c2c1c(CC=C(C)C)c(OC)cc2	N1081	25.8	-1.41162
O1C(CO)C(O)C(O)C(O)C1Oc1c2c(OC(=O)C=C2c2cc(O)c(O)cc2)cc(OC)c1	N1082	25.9	-1.4133
O1OC(O)CC(=CC1[C@@H]1[C@@]2([C@@H](CCC1=C)C(CCC2)(C)C)C)C=O	N1083	26	-1.41497
Oc1cc(cc(O)c1CC=C(C)C)C=Cc1ccc(O)cc1O	N1084	26.2518	-1.41916
O1[C@H](C(O)C(OC(=O)c2ccc(O)cc2)[C@H](O)C1CO)c1c(O)c2c(Oc3c(cc(O)c(O)c3)C2=O)cc1O	N1086	26.5	-1.42325
O1[C@@H](CC(OC)=O)[C@@]2([C@H]3CC[C@@]4([C@@]5(O[C@@H]5C(O[C@H]4c4occc4)=O)[C@]3(C)C(=O)C[C@@]2(C)C1(C)C)C)CO	N1087	26.7142	-1.42674
O1c2c(C=CC1(C)C)c1OC=C(c3cc(OC)c(OC)cc3OC)C(=O)c1cc2	N1088	27	-1.43136
O1C2CC(=O)N3C4C5(CCN(CC(C(CC5=O)C24)=CC1)C)c1c3cccc1	N1089	27.4395	-1.43838
O(C)c1c(OC)c2-c3c(cccc3)C(=O)c3nccc(c23)c1OC	N1090	27.8	-1.44404
O1c2c(c(CC=C(CCCC(O)(C)C)C)c(OC)c(O)c2)C(=O)c2c1cc(O)cc2O	N1091	28	-1.44716
O1C(=CC(OC)=O)C2(OOC(C3C2C1(CC3CC)CC)C(O)C)CC	N1092	28.2137	-1.45046
OCC1C2CC3N(CC2=CC)CCC23C1N(c1c2cccc1)C(=O)C	N1093	29.547	-1.47051
O1c2c(C(=O)C=C1c1ccccc1)c(O)cc(O)c2	N1094	29.8	-1.47422
O(C)c1cc(O)c2c(N(c3c(cccc3O)C2=O)C)c1OC	N1095	29.9	-1.47567
O1c2c(C(=O)C=C1c1ccc(O)cc1)c(O)cc(O)c2-c1c2OC(=CC(=O)c2c(O)cc1O)c1ccc(O)cc1	N1096	30	-1.47712
OC(=O)C=1C2C(CC3(C(CC=1)C(=CC3)C(C(O)C(O)C=C(C(O)=O)C)C)C)C(CC2)C	N1097	30.0543	-1.47791
O1C2C(C(=C)C1=O)C(OC(=O)C(CO)=C)CC13OC1CCC(=C2)COC3O	N1098	30.129	-1.47898
O1c2c(C=CC1(C)C)c(O)cc(c2)C=Cc1ccc(O)cc1O	N1099	30.289	-1.48128
O=C1C(=O)[C@]2([C@H]([C@H]3[C@]4([C@H](CC[C@H](C)C4=O)[C@H](C3)C)C2=O)C1(C)C)C	N1100	30.3	-1.48144
O1c2c(C=CC1=O)c(OC)cc(OC)c2C=CC(O)(C)C	N1101	30.3123	-1.48162
OC1CCC2C(=CCC3C4(CCC5(C(CC(CC5)(C)C)C4(CCC23C)C)C)C)C1(C)C	N1103	31	-1.49136
O1C(=CC(OC)=O)C(=CC1(CC(CC)C=CC(O)C)CC)CC	N1104	31.0136	-1.49155
O1C2C(CC=C(CCC(=O)C)C(C2)C)C(=C)C1=O	N1105	31.4114	-1.49709
OC1=C(C)C(=O)[C@]23[C@]4(CC(=C[C@@H]2C[C@@H]([C@H]3CC[C@@H]4C)C)C)C1=O	N1106	31.8	-1.50243
O(C)c1c2c(cc(O)c1C=O)C(=O)c1c(cccc1)C2=O	N1107	32.5955	-1.51316
O(C)c1c2c(CC3N(C2)CCc2cc(OC)c(OC)cc23)ccc1OC	N1108	32.6	-1.51322
O1c2c(CCC1(C)C)c1OC[C@H](Cc1cc2)c1ccc(OC)c(O)c1OC	N1109	33	-1.51851
Oc1cc(ccc1O)C=CC(OCC[C@H](CC[C@H]1[C@]2([C@H](CCC1=C)[C@](CCC2)(C(O)=O)C)C)C)=O	N1110	33.0153	-1.51871
O1c2cc(OC)c(cc2C=CC1(C)C)C(OC(=O)C(=CC)C)C	N1111	33.1867	-1.52096
O1c2c(C=CC1(C)C)c1OC3=C(c4c(OC3)cc3OCOc3c4)C(=O)c1cc2	N1112	33.3	-1.52244
O1c2c(C=CC1(C)C)c1OCC(Cc1cc2)c1ccc(OC)c(O)c1OC	N1113	33.3	-1.52244
O(C)c1cc(cc(O)c1CC=C(C)C)C=Cc1ccccc1	N1114	34.3	-1.53529
OC1CCC2(C(CCC3(C2CC=C2C4C(C)C(CCC4(CCC23C)C(O)=O)C)C)C1(C)C)C	N1115	36	-1.5563
c1ccccc1C#CC#CC#CC	N1116	37.2	-1.57054
O(C)c1cc2[nH]c3c(c2cc1)ccnc3C	N1117	37.6919	-1.57625
O1C(C2(C3(OC3C1=O)C1(C(C3(C(CC1OC(=O)C)C(OC(=O)C=C3)(C)C)C)C(O)C2)C)C)c1ccoc1	N1118	37.8961	-1.5786
Oc1ccc(cc1)CCNC(=O)CCCC=CCC=CCC=CCC	N1119	38	-1.57978
O1c2c(C(=O)C(O)=C1c1ccccc1)c(O)cc(O)c2	N1120	39.4	-1.5955
O1[C@H](C(O)C(O)[C@H](O)C1COC(=O)C=Cc1ccc(O)cc1)c1c(O)c2c(Oc3c(cc(O)c(O)c3)C2=O)cc1O	N1121	40	-1.60206
O(c1cc(OC)c(OC)cc1CC1N(CCc2c1cc(OC)c(OC)c2)C)c1cc2CC3N(CCc4cc(OC)c(OC)c(-c2cc1OC)c34)C	N1122	40.3	-1.60531
O1c2c(ccc(OC)c2OC)C(=O)C=C1c1ccccc1	N1123	40.9	-1.61172
O=CN[C@]1([C@@H]2[C@H]3[C@H](C[C@H]1C)C[C@@H]([C@@H]1[C@@H]3[C@H](CC2)[C@@](NC=O)(CC1)C)C)C	N1124	41	-1.61278
O(C(=O)C(=COC)C1CC2N(CC1CC)CCc1c2[nH]c2c1cccc2)C	N1125	41.1	-1.61384
O(C(=O)C=1[C@H]2C[C@@H]3N(CC2=CC)CC[C@@]23C=1Nc1c2cccc1)C	N1126	41.3	-1.61595
Oc1cc(ccc1O)C=CC(OC[C@@]1([C@H]2C[C@@H](O)C(=C)[C@@H](CC[C@@H](CC(O)=O)C)[C@@]2(CCC1)C)C)=O	N1127	41.9477	-1.62271
O1CC(C2=C1c1c(c3c(cc1)C(CCC3)(C)C)C(=O)C2=O)C	N1128	42.1784	-1.62509
O(C)c1c2c(ccc1OC)c(OC)c1c(NC(=O)C=C1C)c2OC	N1129	42.92	-1.63266
O=C(NCC(C)C)C=CC=CCCC=CCC=CCC	N1130	43	-1.63347
O[C@@H]1C[C@@]2([C@@H]([C@](CC[C@@H](CC(O)=O)C)(C)[C@@H]1C)C(C)[CH-]C=C2C)C	N1131	43.517	-1.63866
O1c2cc(O)ccc2-c2oc3c(c2C1CO)c(OC)c1OCOc1c3	N1132	43.9	-1.64246
O1C(CO)C(O)C(O)C(O)C1OC1OC=C2C(O)(CCOC2=O)C1C=C	N1133	44	-1.64345
O1c2c(C(=O)C=C1c1ccc(OC)cc1)c(O)cc(O)c2	N1134	44.3251	-1.64665
O1C(=O)C(CCCCCC)=C(O)CC1CCCCC	N1135	44.7108	-1.65041
Oc1ccc(cc1)CCNC(=O)CC(CCCCCCCCC)C	N1136	45	-1.65321
O1c2c(C(=O)C=C1c1cc(O)c(O)cc1)c(O)cc(OC)c2	N1137	46	-1.66276
O1c2c(C(=O)C=C1c1ccc(OC)cc1)c(O)cc(O)c2-c1cc(ccc1O)C=1Oc2c(C(=O)C=1)c(O)cc(OC)c2	N1138	47.13	-1.6733
O=CC(=CC[C@@H]1[C@@]2(C(CCC1=C)C(CCC2)(C)C)C)C=O	N1140	48	-1.68124
O(C)c1c2c(cc(C)c1O)C(=O)c1c(cccc1)C2=O	N1141	48.0869	-1.68203
O1c2c(C(=O)C=C1c1ccc(OC)cc1)c(O)cc(O)c2-c1cc(ccc1O)C=1Oc2c(C(=O)C=1)c(O)cc(O)c2	N1142	49.6	-1.69548
O1c2cc(O)ccc2CCC1c1cc2OCOc2cc1	N1143	50	-1.69897
O1c2c(C(=O)c3c1ccc(OC)c3O)c(O)cc(OC)c2	N1144	50	-1.69897
O1c2c(C(=O)c3c1ccc(OC)c3OC)c(O)cc(OC)c2	N1145	50	-1.69897
O(C)c1cc(O)c(cc1)CC(O)(C(Cc1ccc(O)cc1)=C)CO	N1146	50	-1.69897
O1c2c(C(=O)c3c1ccc(O)c3O)c(O)cc(OC)c2	N1147	50	-1.69897
O1c2c(C(=O)C=C1c1ccc(O)cc1)c(O)cc(O)c2-c1cc(ccc1O)C=1Oc2c(C(=O)C=1)c(O)cc(O)c2	N1148	50.7	-1.70501
[nH]1cc(c2c1cc(cc2)CC=C(C)C)C(CC(C=C(C)C)c1cc2[nH]ccc2cc1)C	N1149	51.1455	-1.70881
OCC=C(CCC=C(C)C)C	N1150	52	-1.716
O(C)c1cc2C3N(CCc2cc1OC)Cc1cc(OC)c(OC)cc1C3	N1151	52.3	-1.7185
O(C)c1c(OC)c(OC)c2N(c3c(cccc3)C(=O)c2c1OC)C	N1152	53	-1.72428
O1C(C)(C)C1C(=O)CC1(C2=C(OC1C)c1c(OC2=O)cccc1C)C	N1153	54	-1.73239
O1C(C)(C)C1C(=O)C[C@]1(C2=C(O[C@H]1C)c1c(OC2=O)cccc1C)C	N1154	54	-1.73239
O1c2c(C=CC1=O)c(OC)cc(OC)c2CCC(O)(C)C	N1155	55.4174	-1.74365
O1c2c(OC1)cc1N(c3c(cccc3OC)C(=O)c1c2OC)C	N1156	56.9	-1.75511
O1c2c(C(=O)C(O)=C1c1cc(O)c(O)c(O)c1)c(O)cc(O)c2	N1157	57.3	-1.75815
O1CC(Cc2c1c1c(occ1)cc2)c1ccc(OC)c(O)c1OC	N1158	57.6	-1.76042
O1c2c(OC1)cc1N(c3c(ccc(OC)c3OC)C(=O)c1c2OC)C	N1159	57.9	-1.76268
O1C[C@H](Cc2c1c1c(occ1)cc2)c1ccc(OC)c(O)c1OC	N1160	58	-1.76343
OC1CCC2(C(CCC3(C2CCC2C4C(CCC23C)(CCC4C(C)=C)C)C)C1(C)C)C	N1161	58.5868	-1.7678
o1c2nc3c(cccc3)c(OC)c2cc1	N1162	59	-1.77085
O1c2c(C(=CC1=O)c1cc(OC(=O)C)c(OC(=O)C)cc1)c(OC(=O)C)cc(OC)c2	N1163	60.3	-1.78032
O1[C@@H]([C@@H](C)[C@H](C)[C@H]1c1cc2OCOc2cc1)c1cc(OC)c(O)cc1	N1164	60.4581	-1.78145
O1c2c(C=CC1=O)cccc2	N1166	61.5836	-1.78947
O1C[C@@H](O)[C@@H](O)[C@H](O)[C@H]1O[C@@H]1[C@H]2[C@@]([C@@H]3[C@](C1)(C)[C@]1([C@H](CC3O)[C@@]3([C@@H](CC1)C(C)(C)C(=O)CC3)C)C)(CC[C@]2(O)C(O)(C)C)C	N1167	62.6175	-1.7967
O1c2c(C(=O)C=C1c1cc(O)c(O)cc1)c(O)cc(O)c2[C@H]1[C@@H](Oc2c(C1=O)c(O)cc(O)c2)c1ccc(O)cc1	N1168	64	-1.80618
O1C[C@@H]([C@@H](OC(=O)C)C=C(CC(=O)C=C(C)C)C)C(=C)C1=O	N1169	65.284	-1.81481
O1c2c(ccc(O)c2)C(=O)C=C1c1ccccc1	N1170	65.5	-1.81624
O1c2c(C(=O)C=C1c1ccccc1)c(O)ccc2	N1171	65.9	-1.81889
C1CC(=CCC1C(C)=C)C	N1172	66	-1.81954
O1[C@]2(O)C(C[C@H]3CC=CC(=O)[C@@]3(C2)C)=C(C)C1=O	N1175	67.3	-1.82802
O1C2C(c3c1c(C(=O)CCc1ccccc1)c(O)cc3OC)C(CCC2(O)C)C(C)C	N1177	68.4	-1.83506
O1C(COC(=O)C=Cc2ccc(O)cc2)C(O)C(O)C(O)C1O[C@@H]1O[C@@H](OC)C(=C2C1[C@@](O)(CC2)C)C(OC)=O	N1178	68.6611	-1.83671
O(C(=O)C(C)C)c1ccc(cc1)C=CC	N1179	68.7	-1.83696
O(C(=O)C=C)c1ccc(cc1)CCC	N1180	70	-1.8451
O1c2c(C(=O)C(OC)=C1c1cc(OC)c(OC)cc1)c(O)cc(OC)c2	N1181	73.3	-1.8651
O1c2c(C(=O)[C@@H](OC(=O)C)[C@H]1c1ccc(O)cc1)c(O)cc(O)c2	N1182	73.572	-1.86671
O1c2c(c(O)c(OC)c(OC)c2)C(=O)C=C1c1ccc(OC)cc1	N1184	74.9	-1.87448
O(C(=O)C(=COC)C1CC2N(CC1C=C)CCc1c2[nH]c2c1cccc2)C	N1186	81.1	-1.90902
OC(=O)C(N)Cc1c2c([nH]c1)cccc2	N1187	81.3	-1.91009
OC(=O)CC(=CC[C@@H]1[C@@]2(C(CCC1=C)C(CCC2)(C)C)C)C=O	N1188	81.6454	-1.91193
o1c2c(cc1)C(C1C(C2)C2(C(CC1)C(CCC2)(C(OC)=O)C)C)C	N1189	91.7809	-1.96275
o1c2c(cc1-c1ccc(O)cc1O)cc1OCOc1c2	N1190	99.9123	-1.99962
o1cc(cc1)[C@@H]1CC=C2[C@]1(CC[C@@H]1[C@@]3([C@@H]([C@@H](OC(=O)C)[C@@H](O)[C@]12C)[C@@H](O)C=CC3=O)C)C	N1191	100.37	-2.0016
O1C2C(CC=C(C(OC(=O)C)CC(=O)C)C(C2)C)C(=C)C1=O	N1192	101.19	-2.00514
O1c2c(C3CC1(CCC3C(C)C)C)c(OC)cc(O)c2C(=O)CCc1ccccc1	N1193	101.27	-2.00548
O=C1c2c(N(c3c1[nH]c1c3cccc1)C)cccc2	N1194	102	-2.0086
O1C=C(C(=O)c2c1cc(O)cc2)c1ccc(O)cc1	N1195	103.7	-2.01578
O=C1Nc2cc(ccc2C1)CC=C(C)C	N1196	104.341	-2.01845
O1c2c(C(=O)C(O)=C1c1ccc(O)cc1O)c(O)cc(O)c2	N1197	110.4	-2.04297
O1CC=C(CCC2(C3CC(=O)C=C(C)C3(CCC2CO)C)C)C1=O	N1198	114.9	-2.06032
O1C(=O)C(=C2C(=COC=C2)C1C)C=O	N1199	116	-2.06446
O(C)C=1C=CC2=C3C(N=C2C=1)=C(NCC3)C	N1200	117.146	-2.06873
O1c2c(C(=O)CC1c1ccccc1)c(O)cc(OC)c2	N1201	120	-2.07918
o1cc(cc1)C1C2(C(=CC1=O)C1(C(CC2)C2(C(CC1O)C(C)(C)C(=O)C=C2)C)C)C	N1202	122.39	-2.08775
O=CCC=1C2CC3N(CC2=CC)CCC23C=1Nc1c2cccc1	N1203	129	-2.11059
O(C(=O)C)CC(O)(C(O)CCC(=CCCC(=CCCC=C(CCC=C(CCC(O)C(O)(C)C)C)C)C)C)C	N1204	137	-2.13672
OC1C23C(N(c4c2cccc4)C)C2N4C(C3)C1(C(C2)C(C4)=CC)C(OC)=O	N1205	138	-2.13988
O1c2c(C(=O)CC1c1ccc(O)cc1)c(O)cc(O)c2	N1206	141	-2.14922
o1c2nc3c(cc(OC)cc3OC)c(OC)c2cc1	N1207	155.83	-2.19265
O1C=C(C(=O)c2c1cc(O)cc2O)c1cc(O)c(OC)cc1	N1208	166.521	-2.22147
O1C(O)C(C)=C(C=CC(C(C)=C)CCC(=O)C)C1=O	N1209	174.79	-2.24252
O1C=C(C(=O)c2c1cc(O)cc2O)c1ccc(OC)cc1	N1210	175.893	-2.24525
O1C=C(C(=O)c2c1cc(O)cc2)c1ccc(OC)cc1	N1212	186.384	-2.27041
OC1CCC2C(CC3N(C2)CCc2c3[nH]c3c2cccc3)C1C(OC)=O	N1213	200	-2.30103
O1C(CO)C(O)C(O)C(O)C1OC1OC=C2C(CCOC2=O)C1C=C	N1215	221	-2.34439
[nH]1c2c(c3nc4c(cc13)cccc4)cccc2	N1216	229	-2.35984
Oc1ccc(cc1)C=CC(O[C@@H]1C[C@H]([N+](C1)(C)[CH2-])C(O)=O)=O	N1218	293.797	-2.46805
O1[C@@H]2[C@H](CC1)[C@H](CO)C(=C2)CO	N1220	587.524	-2.76903
O=C1NC(=O)Nc2nc[nH]c12	N1221	821.769	-2.91475
O(C)c1c(O)c2CCN3C(Cc4c(C3)c(OC)c(OC)cc4)c2cc1OC	N1223	1480.78	-3.17049
O(C)c1c-2c3C(NCCc3cc1O)Cc1c-2cccc1	N1224	1758.18	-3.24506
O(C)c1c2c(CC3N(C2)CCc2cc(OC)c(OC)cc23)ccc1O	N1225	2460.45	-3.39101
O(C)c1c(O)c2C3N(Cc4c(C3)ccc(OC)c4OC)CCc2cc1OC	N1226	5142.33	-3.71116
O1c2c-3c4C(N(CCc4cc2OC1)C)Cc1cc(OC)ccc1-3	N1227	5204.31	-3.71636
O(C)c1c(O)c2C3N(CCc2cc1OC)Cc1cc(OC)c(OC)cc1C3	N1228	5223.1	-3.71793
O1c2c-3c4C(N(CCc4cc2OC1)C)Cc1cc(O)ccc1-3	N1229	6027.11	-3.78011
O1c2c3-c4cc(OC)c(O)cc4CC4N(CCc(c34)cc2OC1)C	N1230	6946.19	-3.84175
O1c2c-3c4C(NCCc4cc2OC1)Cc1c-3cccc1	N1231	7161.53	-3.85501
O1c2c3-c4cc(OC)c(OC)cc4CC4N(CCc(c34)cc2OC1)C	N1232	7513.59	-3.87585
O1c2c-3c4C(NCCc4cc2OC1)Cc1cc(OC)ccc1-3	N1233	7686.25	-3.88571
O1c2c3-c4cc(O)c(OC)cc4CC4N(CCc(c34)cc2OC1)C	N1234	8851.78	-3.94703
O1c2c(cc(OC)c(O)c2OC)C=CC1=O	N1235	35779.5	-4.55363
O1C2C(c3c1cc1OCOc1c3)COc1cc(O)ccc12	N16	165	-2.21748
OC(C(CO)(C)C)C(=O)NCCCO	N21	60	-1.77815
OC(=O)[C@]1([C@H]2CC[C@]34[C@@H](CC[C@H](C3)C(C4)=C)[C@@]2(CCC1)C)C	N4	106.5	-2.02735
O1C[C@@]2([C@H]3[C@]1(O)C(=O)c1c(cc4c(c1)C(=O)C(OC)=CC4=O)[C@]3(CCC2)C)C	N6	50	-1.69897
O1C[C@@]2([C@H]3[C@]1(O)C(=O)c1c(cc4c(c1)C(=O)C=CC4=O)[C@]3(CCC2)C)C	N8	50	-1.69897
O1[C@H](CC(O)=O)C(=O)C(C1=O)=C1O[C@@](C=C1)(C[C@@H](CC)C)C	N892	10	-1
O1C(C=CC=C1C=CC)=C1C(=O)CNC1=O	N893	10	-1
OC1CCC2(C(CCC3(C2CC=C2C4CC(CC(O)C4(CCC23C)C)(C)C)C)C1(CO)C)C	N894	10	-1
OC1C=C(C2C3C1CC1C3C(C=C2)C1CCCCCC)C(O)=O	N895	10	-1
O(C)c1cc(O)c(OC)cc1CCCc1cc(O)ccc1	N896	10	-1
O(C)C1=CC(=O)C(O)=CC12CCCc1c2ccc(O)c1	N897	10	-1
O1c2c(C[C@@H](C1)c1ccc(OC)c(O)c1OC)ccc(OC)c2CCC=C(C)C	N898	10	-1
Brc1cc([nH]c1Br)C(=O)NCC=Cc1[nH]c(nc1)N	N899	10.0245	-1.00106
O1C(C(=O)CCC=CCC=CC)C1C(=O)N	N900	10.1	-1.00432
Oc1cccc(CCCCCCCCCC=CCCCCCC)c1C(O)=O	N901	10.1	-1.00432
Oc1cccc(CCCCCCCC=CCCCCCC)c1C(O)=O	N902	10.1	-1.00432
O1c2c(C(=O)C=C1c1ccc(OC)cc1)c(O)cc(O)c2C(C=C)(C)C	N903	10.1	-1.00432
O1C(C(C)C(C)C1c1cc2OCOc2cc1)c1cc(OC)c(OC)cc1	N904	10.1007	-1.00435
O=C1N2C3C4(C5N(CC(C(C3C=C1C1N3CC(C6C7C8N(c9c(C8(C1)C3C6)cccc9)C(=O)C=C7)=CC)C5)=CC)CC4)c1c2cccc1	N905	10.139	-1.006
OC1(C2CC3(C(CCC3C)C2(C)C)CC1)C	N906	10.2	-1.0086
O1c2c(C=CC1(CCC(O)C(C)=C)C)c(O)cc(CCCCC)c2OC(=O)C	N907	10.2961	-1.01267
O=C(N(C)[C@H]1CC[C@]2([C@H](C1)CC[C@H]1[C@@H]3CC[C@H]([C@@H](N(C)C)C)[C@]3(CC[C@@H]12)C)C)c1ccccc1	N908	10.3	-1.01284
Oc1c(cc(cc1O)C=CC(=O)c1ccc(O)cc1O)CC=C(C)C	N909	10.3	-1.01284
O1c2c(c(O)c(C3C=C(CCC3C(C)C)C)c(O)c2)C(=O)CC1c1ccccc1	N910	10.3	-1.01284
O(C(C(C(C(OC)=O)=COC)C)C=Cc1ccccc1)C	N911	10.3	-1.01284
Clc1ccc(cc1OC)C=CC(OC)C(OC)C(C(O)=O)=COC	N912	10.3	-1.01284
Clc1ccc(cc1OC)C=CC(OC)=C(C(C(OC)=O)=COC)C	N913	10.3	-1.01284
O(C(=C(C(C(OC)=O)=COC)C)C=Cc1ccccc1)C	N914	10.3	-1.01284
O1c2cc(ccc2OC[C@H](OCC=C(C)C)C1(C)C)C=CC(OC)=C(C(C(OC)=O)=COC)C	N915	10.3	-1.01284
OC1CCC2(C(CCC3(C2CC(O)C2C3(CCC2C(O)(CCC=C(C)C)C)C)C)C1(C)C)C	N916	10.4	-1.01703
O(C)C=1C(OC)=C2C=3C(=C4C(=CC(=O)C=C4)C(C=3NC=C2)(C)C)C=1O	N917	10.4	-1.01703
O1[C@](CC[C@@H]1C(O)(C)C)(C)[C@@H]1[C@@H]2[C@](CC1)(C)[C@]1(C(C[C@H]2O)[C@@]2(C(CC1)C(C)(C)[C@H](O)CC2)C)C	N918	10.4	-1.01703
O[C@H]1CCC(C2CCC=3[C@@H]([C@@]12C)[C@H](O)C[C@@](C=3)(C=C)C)(C)C	N919	10.5	-1.02119
O1C2=C(CCc3cc(O)ccc13)C(=O)C(OC)=C(C)C2=O	N920	10.5	-1.02119
O(C)c1c2c(cccc2OC)c(-c2ccc3c(c2O)c(nc(c3)C)C)c(c1)C	N921	10.5	-1.02119
O=C1C2=C(NC(=O)C=C2C)C(=O)c2c1cccc2	N922	10.5	-1.02119
O1c2c(C(=CC1=O)c1ccc(OC)cc1)c(OC)cc(OC)c2OC	N923	10.5158	-1.02184
OC(C#CC#CC#CC#CCCCCCCCC(O)=O)C	N924	10.5504	-1.02327
O[C@H]1CC[C@]2([C@@H](CC[C@@]3([C@@H]2CC[C@@H]2[C@@H]4[C@@](CC[C@]23C)(CC[C@H]4C(C=O)=C)C)C)C1(C)C)C	N925	10.5968	-1.02517
O1c2c(OC1)cc1c(c3N(Cc4c(-c3cc1)ccc(OC)c4OC)C)c2	N926	10.6	-1.02531
O1C(C)C(O)C(O)C(O)C1OC1=C(Oc2c(C1=O)c(O)cc(O)c2)c1ccc(O)cc1	N927	10.625	-1.02633
O1c2c(C=CC1(C)C)cc1c(O[C@@H](C(O)C1OC)c1ccccc1)c2	N928	10.6384	-1.02688
O1CC2(C(C(=C)C1=O)C(O)C(C(C(OC)=O)=C)C(OC(=O)C(CO)=C)C2)C=C	N930	10.7034	-1.02952
O(C(=O)CCCCCCCC=CCC=CCC=CCC)C	N932	10.9	-1.03743
O(C)C1=CC(=O)C=C(CCCCC)C1=O	N933	10.9	-1.03743
O1C2CC3N(C(C2)c2cc(OC)c(OC)cc2-c2cc(C=CC1=O)ccc2O)CCCC3	N934	10.9	-1.03743
O1C=C(C(=O)c2cc(OC)c(O)cc12)c1ccc(OC)cc1	N935	10.91	-1.03782
O1[C@@]23[C@@H](C[C@@H](C)C(=O)[C@]45[C@H]2[C@@H](O)[C@@]1(C=C4C(=O)[C@H](C5)C)C)C3(C)C	N936	11	-1.04139
O1c2c(C(=O)C=C1c1cc(O)c(O)cc1)c(O)cc(O)c2	N937	11	-1.04139
O1C[C@@H](c2cc(OC)c(OC)cc2O)C(=O)c2c1cc(O)cc2	N939	11	-1.04139
O1[C@@H]2[C@H](O[C@@H](COC(=O)c3ccc(O)cc3)[C@H](O)[C@H]2O)c2c(cc(O)c(O)c2O)C1=O	N941	11.3	-1.05308
O(C)C1=CC=C2C(=C3NC=CC(=C3C2=O)C)C1=O	N942	11.4	-1.0569
O1c2c(C(=O)C(CCC(=O)C)C1(C)C)c(O)cc(c2)CCCCC	N943	11.4	-1.0569
O(C)c1cc(ccc1O)C=CC(=O)CC(=O)C=Cc1cc(OC)c(O)cc1	N944	11.4013	-1.05695
O1C(C2(C3(OC4CC(=O)C(C)(C)C(CC(OC)=O)C4(C(CC2)C3=C)C)CC1=O)C)c1ccoc1	N945	11.4546	-1.05898
o1c2c(cc1C(=O)C)C(=O)c1c(c(OC)c(O)cc1)C2=O	N946	11.8	-1.07188
o1cc(cc1)C1CC=C2C3C(CCC12C)[C@@]1(C(C(C)(C)C(=O)CC1)C(OC(=O)C)C3O)C	N947	11.8709	-1.07448
O1[C@@H]([C@@H](C)[C@H](C)[C@H]1c1cc(O)c(O)cc1)c1cc(O)c(O)cc1	N948	12	-1.07918
Oc1ccc(cc1)C(C=Cc1ccc(O)cc1)C=C	N949	12	-1.07918
Oc1ccc(O)cc1CC(O)=O	N950	12	-1.07918
O1c2cc(ccc2OC1)CC1C2C3C1C=CC1C3C(C2)C(=O)C=C1C(O)=O	N951	12	-1.07918
O1c2cc(O)ccc2C=C(c2cc(OC)c(O)cc2O)C1=O	N952	12	-1.07918
O1c2c(cc(cc2OC)C=CCOC(=O)c2ccccc2)C(COC(=O)c2ccccc2)C1c1cc(OC)c(O)cc1	N953	12	-1.07918
O(C)c1cc2[nH]c3cc(O)c(cc3c2cc1)C=O	N954	12.2	-1.08636
Clc1c(O)c(c2Oc3c(OC(=O)c2c1C)c(C)c(CC=C(C)C)c(O)c3)C=O	N955	12.2	-1.08636
O=C1C=C(C)[C@]2([C@@H]([C@](CC[C@@H](CC(O)=O)C)(C)[C@H](C)[C@H](O)C2)C1C)C	N956	12.2685	-1.08879
O1c2c(c(c3OC(=O)c4c(Oc3c2)c(C=O)c(O)cc4C)C)C(=O)CC1(C)C	N957	12.3	-1.08991
O(C)c1c(O)c2c(N(c3c(cccc3)C2=O)C)cc1OC	N958	12.3	-1.08991
O1c2c(C(=O)C=C1c1cc(OC)c(O)cc1)c(OC)cc(OC)c2	N959	12.3661	-1.09223
O[C@@]12[C@@H]3NCCCCC=CCC[C@]34[C@@H](CCN(CCCCC=CCC1)C4)C(=C2)[C-]1[NH+](O)CCc2c1[nH]c1c2cccc1	N960	12.4	-1.09342
O(C(=O)c1cc(CC=C(C)C)c(cc1)C)C	N961	12.7	-1.1038
O[C@H]1CC[C@]2(C(CC[C@@]3(C2CC=C2C4[C@@H](C)[C@@H](CC[C@@]4(CC[C@]23C)C(O)=O)C)C)[C@@]1(CO)C)C	N962	12.7	-1.1038
O1C=C(C2C(C3N(C(C2)c2n(c4c(c2C3)cccc4)C)C)C1)CC	N963	12.7	-1.1038
O(C(=O)CCCCCCCCCCCCCCCCCCCCCCCCCO)CC(O)CO	N964	12.7	-1.1038
O1CC(O)(c2ccc(OC)c(CC=C(C)C)c2OC)C(=O)c2c1c(CC=C(C)C)c(O)cc2O	N965	12.8	-1.10721
O1c2c(OC1)c1-c3c(cccc3)C(=O)c3nccc(c13)c2OC	N966	12.8	-1.10721
OC(=O)C1C2C3C4C(CC3C=C1)C(C4C=C2)CCCCCC	N967	13	-1.11394
OCC1(C2CC3N(C1Cc1c3n(c3c1cccc3)C)C=C2C(C)C)C	N968	13.1	-1.11727
O1C(CO)C(O)C(O)C(O)C1Oc1cc(cc(O)c1)C=Cc1ccc(O)cc1	N969	13.2	-1.12057
Oc1cccc(CCCCCCCCCC=CCC=CCC=CCC)c1C(O)=O	N970	13.3	-1.12385
O1C(=O)C(CCCCCC)=C(O)C=C1CCCCCCC	N971	13.5856	-1.13308
O1c2c(ccc(O)c2)C(=O)CC1c1cc(CC=C(C)C)c(O)c(OC)c1	N972	13.6	-1.13354
O1c2cc(ccc2OC1)CC1C2C3C1C=CC1C3C(C2)C=CC1C(O)=O	N973	14	-1.14613
O=C1NCCCNCCCCNCCCNC(C1)CCCCCCCCCCCCC	N974	14	-1.14613
O1C(C2(C(CC1=O)=C1C(CC2)C2(C)C(C(OC(=O)C)C(OC)=O)C(C)(C)C(O)C(C1)C2=O)C)c1occc1	N975	14.113	-1.14962
Oc1ccc(cc1)C=CC	N976	14.2	-1.15229
O1c2c(C(=O)C(OC[C@H]3O[C@H](O)[C@@H](O)[C@@H]3O)=C1c1cc(O)c(O)cc1)c(OC(=O)c1cc(O)c(O)c(O)c1)cc(O)c2	N977	14.5	-1.16137
Oc1cc(ccc1O)C=CC(OCC1=CCC[C@H]2[C@]1(C[C@@H](O)[C@@H](C)[C@@]2(CC[C@@H](CC(O)=O)C)C)C)=O	N978	14.5818	-1.16381
O(C)c1c(OC)c(OC)c2N(c3c(cccc3)C(=O)c2c1O)C	N979	14.7	-1.16732
O1c2c(C(=O)C(O)=C1c1cc(OC)c(O)cc1)c(O)cc(O)c2	N980	14.7	-1.16732
O=C1[C@H](C)[C@@]2([C@@H](C[C@H]1O)[C@]1([C@H](CC2)[C@]2(CC[C@@]3(C(CC(CC3)(C)C)[C@@]2(CC1)C)CO)C)C)C	N981	15	-1.17609
O1c2c(C(=O)C(C1c1ccc(O)cc1)c1c3OC(=CC(=O)c3c(O)cc1O)c1ccc(O)cc1)c(O)cc(O)c2	N982	15	-1.17609
Oc1c(cc(cc1O)C(O)=O)CC=C(CCC=C(CCC=C(CC(O)C=C(C)C)C(O)=O)C)C	N983	15	-1.17609
OC=1[C@]2(C[C@@H](CC=C(C)C)C(C)(C)[C@@](CC=C(C)C)(C(=O)C=1C(=O)c1cc(O)c(O)cc1)C2=O)CC1CCC(C=C1C)(C)C	N984	15	-1.17609
OC=1[C@]2(C[C@@H](CC=C(C)C)C(C)(C)[C@@](CC=C(C)C)(C(=O)C=1C(=O)c1cc(O)c(O)cc1)C2=O)CC(C(C)=C)CC=C(C)C	N985	15	-1.17609
O=C1CCC2C(CCC3C4(CCC5(C(CC(CC5)(C)C)C4(CCC23C)C)C=O)C)(C)C1C	N986	15	-1.17609
O=C1NCCCNCCCCNCCCNC(C1)CCCCCCCCCCCCCCC	N987	15	-1.17609
O1C(C(CC)C)C(=O)N(C)C(Cc2ccccc2)C(OC(C(C)C)C(=O)N(C)C(Cc2ccccc2)C(OC(C(C)C)C(=O)N(C)C(Cc2ccccc2)C1=O)=O)=O	N988	15.0381	-1.17719
O1C2CC3C(OC(=O)C3=C)CC(C)C2(O)C=C(C(=O)C)C12C1C(OC2=O)CC(C)C(=CC1)C=CC(=O)C	N990	15.2769	-1.18403
O1C2C(CCC(=C)C(O)CC(O)C(=C2)C)C(=C)C1=O	N991	15.3	-1.18469
Oc1cc2[nH]c3c(c2cc1C=O)cccc3	N992	15.5	-1.19033
O(C)c1c(O)c2c(Nc3c(cccc3)C2=O)cc1OC	N995	15.8515	-1.20007
O(C)c1cc(OC)c2c(C[C@@H](N(C)[C@@H]2C)C)c1-c1c2c(c(OC)cc1C)c(OC)cc(OC)c2	N996	15.9	-1.2014
O1c2c(C(=O)C[C@H]1c1c(O)cccc1O)c(O)cc(OC)c2C[C@H](C(C)=C)CC=C(C)C	N997	15.963	-1.20312
O1c2c(c(O)c(CC=C(C)C)c(O)c2CC=C(C)C)C(=O)c2c1c(O)ccc2	N998	16	-1.20412
OC1CC2C(CCC3C4(CCC5(C(CC(CC5)(C)C)C4(CCC23C)C)C)C)(C)C(C)C1=O	N999	16	-1.20412
S(=O)(=O)(c1ccc(NC(=O)C)cc1)c1ccc(NC(=O)C)cc1	Acedapsone
Clc1cc2nccc(Nc3cc(CN(CC)CC)c(O)cc3)c2cc1	Amodiaquine
Oc1c2cc(CCC)c(N(CC)CC)cc2ncc1C(OC)=O	Amquinate
FC(F)(F)c1cc(ccc1C=C[C@@]1(OO[C@H]2C[C@@H]1CC(=O)[C@H]2C)C)C(F)(F)F	Arteflene
O1[C@@H]2O[C@@]3(OO[C@]24[C@@H](CC[C@H]([C@@H]4CC3)C)[C@@H](C)[C@H]1OC)C	Artemether
O1[C@@H]2O[C@@]3(OO[C@]24[C@@H](CC[C@H]([C@@H]4CC3)C)[C@@H](C)C1=O)C	Artemisinin
O1[C@@H]2O[C@@]3(OO[C@]24[C@@H](CC[C@H]([C@@H]4CC3)C)[C@@H](C)[C@H]1OCC)C	Artemotil
O1[C@@H]2O[C@@]3(OO[C@]24[C@@H](CC[C@H]([C@@H]4CC3)C)[C@@H](C)[C@H]1O)C	Artenimol
O1[C@@H]2O[C@@]3(OO[C@]24[C@@H](CC[C@H]([C@@H]4CC3)C)[C@@H](C)C1OC(=O)CCC(O)=O)C	Artesunate
Clc1ccc(cc1)C1CCC(CC1)C1=C(O)C(=O)c2c(cccc2)C1=O	Atovaquone
Clc1cc2nccc(NC(CCCN(CC)CC)C)c2cc1	Chloroquine
Clc1ccc(N2C(N=C(N=C2N)N)(C)C)cc1	Cycloguanil Embonate
FC(F)(F)c1ccc(cc1)-c1nc(cc(c1)C(O)C1NCCCC1)C(F)(F)F	Enpiroline
Clc1cc(Cl)cc2c1cc(c1c2cc(cc1)C(F)(F)F)C(O)CCN(CCCC)CCCC	Halofantrine
Clc1cc2nccc(NC(CCCN(CCO)CC)C)c2cc1	Hydroxychloroquine
Clc1cc(c-2c(c1)C(c1cc(Cl)ccc1-2)=Cc1ccc(Cl)cc1)C(O)CN(CCCC)CCCC	Lumefantrine
FC(F)(F)c1c2nc(cc(c2ccc1)C(O)C1NCCCC1)C(F)(F)F	Mefloquine
OC1=C(CCCCCCCCC2CCCCC2)C(=O)c2c(cccc2)C1=O	Menoctone
ClC(C(NC(=O)[C@@H]1NCC(C1)CCCCC)[C@H]1O[C@H](SC)[C@H](O)[C@@H](O)[C@H]1O)C	Mirincamycin
Clc1cc2nccc(N3CCN(CC3)CCCN3CCN(CC3)c3c4c(ncc3)cc(Cl)cc4)c2cc1	Piperaquine
O(C)c1cc(NC(CCCN)C)c2ncccc2c1	Primaquine
Clc1ccc(NC(NC(NC(C)C)=N)=N)cc1	Proguanil
Clc1ccc(cc1)-c1c(nc(nc1N)N)CC	Pyrimethamine
Clc1cc2nc3c(nc(OC)cc3)c(Nc3cc(CN4CCCC4)c(O)c(c3)CN3CCCC3)c2cc1	Pyronaridine
O(C)c1cc2c(nccc2[C@@H](O)[C@H]2N3C[C@@H](C(C2)CC3)C=C)cc1	Quinine
S(=O)(=O)(Nc1nccnc1OC)c1ccc(N)cc1	Sulfametopyrazine
Clc1ccc(cc1)-c1cc(Nc2c3c(ncc2)cc(Cl)cc3)cc(CNC(C)(C)C)c1O	Tebuquine
