# Supplementary material for: Prioritization of anti-malarial hits from nature: chemo-informatic profiling of natural products with in vitro antiplasmodial activities and currently registered anti-malarial drugs
Source: Malar J. 2016 Jan 29;15:50. doi: 10.1186/s12936-016-1087-y (PMC4731946; doi:10.1186/s12936-016-1087-y)
Supplement: Supplementary file 3 — 10.1186/s12936-016-1087-y Summary statistics of selected molecular descriptors and physicochemical properties. [file 12936_2016_1087_MOESM3_ESM.xlsx]

## Sheet: CAD_reference
Molecular Descriptors and Compound set	Summary Statistics
cLogP(o/w)
Compound Set	Mean Value	Median	p-Value
A	3.7975	3.7385	0.27416
CRAD (ref)	4.2987	4.189
HA	3.7205	4.0395	0.21733
MA	3.8048	4.0142	0.28338
N	3.3921	3.2525	0.04973
Synthetic feasibility
Compound Set	Mean Value	Median	p-Value
A	0.33478	0.25	0.00022
CRAD (ref)	0.6592	1
HA	0.3422	0.25	0.0003
MA	0.34995	0.27362	0.0004
N	0.46144	0.3381	0.01619
Hydrophobic surface area (vsa_hyd)
Compound Set	Mean Value	Median	p-Value
A	312.64	291.67	0.05013
CRAD (ref)	271.95	275.78
HA	331.98	305.52	0.0061
MA	317.52	302.8	0.03426
N	260.99	248.91	0.57943
Total molecular weight
Compound Set	Mean Value	Median	p-Value
A	431.11	410.44	0.00065
CRAD (ref)	361.31	335.88
HA	462.47	438.62	1e-05
MA	446.78	418.51	0.00014
N	356.14	338.4	0.77748
Hydrogen bond acceptors
Compound Set	Mean Value	Median	p-Value
A	6.3239	6	1e-05
CRAD (ref)	4.5185	4
HA	6.8037	6	0
MA	6.8524	6	0
N	5.1366	5	0.07499
Hydrogen bond donors
Compound Set	Mean Value	Median	p-Value
A	1.9824	2	0.1235
CRAD (ref)	1.5556	1
HA	2.3607	2	0.00703
MA	2.3667	2	0.00804
N	1.8696	1	0.24812
Total polar surface area
Compound Set	Mean Value	Median	p-Value
A	90.309	86.11	1e-05
CRAD (ref)	60.843	54.37
HA	95.412	81.95	0
MA	102.04	86.99	0
N	75.365	65.06	0.01767
Number of amines
Compound Set	Mean Value	Median	p-Value
A	0.25	0	0.00315
CRAD (ref)	0.92593	1
HA	0.54338	0	0.08461
MA	0.14286	0	0.00083
N	0.17081	0	0.00117
Number of Nitrogen atoms (a_nN)
Compound Set	Mean Value	Median	p-Value
A	0.74296	0	0.00064
CRAD (ref)	2.1481	2
HA	1.1461	0	0.01153
MA	0.48095	0	9e-05
N	0.40062	0	5e-05
Number of Oxygen atom (a_nO)
Compound Set	Mean Value	Median	p-Value
A	5.581	5	0
CRAD (ref)	2.3704	2
HA	5.6575	5	0
MA	6.3714	6	0
N	4.736	4	0
Chiral centres
Compound Set	Mean Value	Median	p-Value
A	3.6796	3	0.06352
CRAD (ref)	2.4074	1
HA	5.1963	4	0.00033
MA	4.0905	3	0.02341
N	2.8106	1	0.54269
Reactive groups
Compound Set	Mean Value	Median	p-Value
A	0.47183	0	0.16356
CRAD (ref)	0.33333	0
HA	0.47489	0	0.15977
MA	0.54762	1	0.03699
N	0.4441	0	0.25995
Number of rotatable bonds
Compound Set	Mean Value	Median	p-Value
A	5.25	4	0.63854
CRAD (ref)	4.9259	5
HA	4.1461	3	0.24672
MA	5.4429	4	0.46717
N	4.0031	3	0.1573
Aromatic rings
Compound Set	Mean Value	Median	p-Value
A	1.4507	1	0.26106
CRAD (ref)	1.7407	2
HA	1.6804	1	0.82108
MA	1.4857	2	0.32786
N	1.3851	2	0.16524
Shape Index
Compound Set	Mean Value	Median	p-Value
A	0.45637	0.43875	0.00019
CRAD (ref)	0.53393	0.54167
HA	0.43289	0.41379	0
MA	0.46123	0.44059	0.00044
N	0.51605	0.5	0.34396
Ligand efficiency (LE)
Compound Set	1st Quartile	3rd Quartile
A	0.34041	0.48304
HA (ref)	0.34371	0.50959
MA	0.32227	0.46069
N	0.33422	0.4917
Ligand lipohilicity efficiency (LLE)
Compound Set	1st Quartile	3rd Quartile
A	2.7311	6.4386
HA (ref)	4.3483	8.1904
MA	2.513	5.9902
N	2.8248	5.2361
Ligand efficiency dependent lipohilicity (LELP)
Compound Set	1st Quartile	3rd Quartile
A	4.6752	16.41
HA (ref)	3.1016	13.932
MA	4.8356	16.664
N	4.4678	11.687

## Sheet: HA_reference
	Druglikeness
	Hit_Status	Hit_Status	Total Count	Outlier Count	Mean Value	1st Quartile	Median	3rd Quartile	Lower Adjacent Limit	Upper Adjacent Limit	p-Value
	A	A	284	27	-3.3643	-5.3762	-1.5771	0.40331	-13.513	7.1912	0.00018
	CAD	CAD	27	0	-0.70688	-5.1799	-0.26793	3.0094	-8.8108	8.525	0.50249
	HA (ref)	HA (ref)	219	8	-1.389	-3.4911	-1.0048	2.748	-12.294	9.8765
	MA	MA	210	22	-2.5195	-3.3433	-1.1538	0.17466	-7.8106	5.3244	0.03067
	N	N	322	26	-3.4876	-5.3211	-1.8839	0.17487	-12.84	7.0768	2e-05
	Chiral centre
	Hit_Status	Hit_Status	Total Count	Outlier Count	Mean Value	1st Quartile	Median	3rd Quartile	Lower Adjacent Limit	Upper Adjacent Limit	p-Value
	A	A	284	4	3.6796	1	3	6	0	11	0.00028
	CAD	CAD	27	0	2.4074	0	1	4	0	9	0.00033
	HA (ref)	HA (ref)	219	10	5.1963	2	4	7	0	13
	MA	MA	210	5	4.0905	0	3	6	0	11	0.02643
	N	N	322	3	2.8106	0	1	5	0	11	0
	Oxygen
	Hit_Status	Hit_Status	Total Count	Outlier Count	Mean Value	1st Quartile	Median	3rd Quartile	Lower Adjacent Limit	Upper Adjacent Limit	p-Value
	A	A	284	14	5.581	4	5	7	0	11	0.81708
	CAD	CAD	27	1	2.3704	1	2	3.75	0	5	0
	HA (ref)	HA (ref)	219	5	5.6575	3	5	8	0	15
	MA	MA	210	15	6.3714	4	6	7	0	11	0.07459
	N	N	322	15	4.736	3	4	6	0	10	0.00356
	Nitrogen
	Hit_Status	Hit_Status	Total Count	Outlier Count	Mean Value	1st Quartile	Median	3rd Quartile	Lower Adjacent Limit	Upper Adjacent Limit	p-Value
	A	A	284	19	0.74296	0	0	1	0	2	0.00401
	CAD	CAD	27	0	2.1481	0	2	3	0	6	0.01153
	HA (ref)	HA (ref)	219	5	1.1461	0	0	2	0	5
	MA	MA	210	38	0.48095	0	0	0	0	0	0
	N	N	322	80	0.40062	0	0	0	0	0	0
	Sp3
	Hit_Status	Hit_Status	Total Count	Outlier Count	Mean Value	1st Quartile	Median	3rd Quartile	Lower Adjacent Limit	Upper Adjacent Limit	p-Value
	A	A	284	12	16.479	12	15	21	0	32	0.01308
	CAD	CAD	27	0	11.778	7	11	15	2	24	2e-05
	HA (ref)	HA (ref)	219	11	18.744	12	18	22	1	33
	MA	MA	210	7	17.043	11	14	21	3	32	0.11416
	N	N	322	7	12.994	7.25	11	17	0	31	0
	Amines
	Hit_Status	Hit_Status	Total Count	Outlier Count	Mean Value	1st Quartile	Median	3rd Quartile	Lower Adjacent Limit	Upper Adjacent Limit	p-Value
	A	A	284	56	0.25	0	0	0	0	0	2e-05
	CAD	CAD	27	0	0.92593	0	1	1.75	0	4	0.08461
	HA (ref)	HA (ref)	219	7	0.54338	0	0	1	0	2
	MA	MA	210	25	0.14286	0	0	0	0	0	0
	N	N	322	45	0.17081	0	0	0	0	0	0
	PSA
	Hit_Status	Hit_Status	Total Count	Outlier Count	Mean Value	1st Quartile	Median	3rd Quartile	Lower Adjacent Limit	Upper Adjacent Limit	p-Value
	A	A	284	13	90.309	55.947	86.11	107.22	6.48	182.58	0.29845
	CAD	CAD	27	1	60.843	45.26	54.37	76.802	23.47	115.58	0
	HA (ref)	HA (ref)	219	12	95.412	53.99	81.95	123.08	0	220.46
	MA	MA	210	15	102.04	66.76	86.99	116.45	0	182.58	0.26976
	N	N	322	24	75.365	47.92	65.06	90.427	0	151.98	2e-05
	Hydrogen bond donors
	Hit_Status	Hit_Status	Total Count	Outlier Count	Mean Value	1st Quartile	Median	3rd Quartile	Lower Adjacent Limit	Upper Adjacent Limit	p-Value
	A	A	284	8	1.9824	1	2	3	0	6	0.0387
	CAD	CAD	27	2	1.5556	1	1	2	0	3	0.00703
	HA (ref)	HA (ref)	219	12	2.3607	1	2	3	0	6
	MA	MA	210	9	2.3667	1	2	3	0	6	0.97803
	N	N	322	11	1.8696	1	1	3	0	6	0.00584
	Hydrogen bond acceptors
	Hit_Status	Hit_Status	Total Count	Outlier Count	Mean Value	1st Quartile	Median	3rd Quartile	Lower Adjacent Limit	Upper Adjacent Limit	p-Value
	A	A	284	4	6.3239	4	6	8	1	14	0.12108
	CAD	CAD	27	0	4.5185	3	4	5	2	8	0
	HA (ref)	HA (ref)	219	12	6.8037	4.25	6	8	0	13
	MA	MA	210	13	6.8524	4.25	6	8	0	13	0.89823
	N	N	322	16	5.1366	3.25	5	6	0	10	0
	Mol weight
	Hit_Status	Hit_Status	Total Count	Outlier Count	Mean Value	1st Quartile	Median	3rd Quartile	Lower Adjacent Limit	Upper Adjacent Limit	p-Value
	A	A	284	17	431.11	340.67	410.44	486.19	182.23	703.92	0.01715
	CAD	CAD	27	0	361.31	287.86	335.88	407.34	248.72	535.52	1e-05
	HA (ref)	HA (ref)	219	9	462.47	369.67	438.62	548.09	174.24	801.17
	MA	MA	210	12	446.78	332.86	418.51	490.51	182.17	706.83	0.32784
	N	N	322	7	356.14	286.33	338.4	421.89	132.21	622.84	0
	vsa_hyd
	Hit_Status	Hit_Status	Total Count	Outlier Count	Mean Value	1st Quartile	Median	3rd Quartile	Lower Adjacent Limit	Upper Adjacent Limit	p-Value
	A	A	284	6	312.64	235.94	291.67	376.92	94.86	578.71	0.074
	CAD	CAD	27	0	271.95	192.92	275.78	316.65	150.38	485.29	0.0061
	HA (ref)	HA (ref)	219	2	331.98	243.91	305.52	414.23	89.859	629.89
	MA	MA	210	11	317.52	236.8	302.8	362.86	52.951	549.81	0.23345
	N	N	322	10	260.99	192.38	248.91	305.71	82.36	462.41	0
	synthetic feasibility
	Hit_Status	Hit_Status	Total Count	Outlier Count	Mean Value	1st Quartile	Median	3rd Quartile	Lower Adjacent Limit	Upper Adjacent Limit	p-Value
	A	A	284	0	0.33478	9.0909e-2	0.25	0.49755	0	1	0.79876
	CAD	CAD	27	0	0.6592	0.27597	1	1	0	1	0.0003
	HA (ref)	HA (ref)	219	0	0.3422	6.9581e-2	0.25	0.54274	0	1
	MA	MA	210	0	0.34995	6.5628e-2	0.27362	0.51963	0	1	0.80451
	N	N	322	0	0.46144	0.12	0.3381	1	0	1	0.00012
	PEOE_PC+
	Hit_Status	Hit_Status	Total Count	Outlier Count	Mean Value	1st Quartile	Median	3rd Quartile	Lower Adjacent Limit	Upper Adjacent Limit	p-Value
	A	A	284	6	1.7465	1.1612	1.6235	2.2094	0.24818	3.7416	0.06018
	CAD	CAD	27	0	1.2552	0.92025	1.2128	1.6655	0.64011	1.9748	0
	HA (ref)	HA (ref)	219	7	1.9004	1.27	1.7624	2.4018	0.13579	4.0538
	MA	MA	210	14	1.8694	1.1944	1.6456	2.1076	0.11575	3.3101	0.75994
	N	N	322	9	1.3935	0.93803	1.322	1.7409	6.2112e-2	2.8683	0
	PEOE_PC-
	Hit_Status	Hit_Status	Total Count	Outlier Count	Mean Value	1st Quartile	Median	3rd Quartile	Lower Adjacent Limit	Upper Adjacent Limit	p-Value
	A	A	284	6	-1.743	-2.2043	-1.6225	-1.1612	-3.7416	-0.24818	0.158
	CAD	CAD	27	0	-1.2552	-1.6655	-1.2128	-0.92025	-1.9748	-0.64011	0
	HA (ref)	HA (ref)	219	7	-1.8593	-2.3801	-1.674	-1.2594	-4.0538	-0.13579
	MA	MA	210	14	-1.8647	-2.1057	-1.645	-1.1944	-3.3101	-0.11575	0.95799
	N	N	322	9	-1.3967	-1.7409	-1.3278	-0.94157	-2.8683	-6.2112e-2	0
	Molar refractivity
	Hit_Status	Hit_Status	Total Count	Outlier Count	Mean Value	1st Quartile	Median	3rd Quartile	Lower Adjacent Limit	Upper Adjacent Limit	p-Value
	A	A	284	10	11.722	9.2374	11.11	13.456	4.3136	19.528	0.01888
	CAD	CAD	27	0	9.6653	7.6367	9.2229	10.807	6.5984	15.028	1e-05
	HA (ref)	HA (ref)	219	2	12.542	9.7429	11.759	14.964	4.5704	22.687
	MA	MA	210	10	12.023	9.1793	11.448	13.568	4.1357	19.776	0.20764
	N	N	322	9	9.7064	7.7406	9.2216	11.27	3.4476	16.444	0
	logP(o/w)
	Hit_Status	Hit_Status	Total Count	Outlier Count	Mean Value	1st Quartile	Median	3rd Quartile	Lower Adjacent Limit	Upper Adjacent Limit	p-Value
	A	A	284	3	3.7975	2.2848	3.7385	5.522	-1.9785	9.944	0.71737
	CAD	CAD	27	2	4.2987	3.088	4.189	5.0181	0.47853	7.422	0.21733
	HA (ref)	HA (ref)	219	0	3.7205	1.9961	4.0395	5.5378	-2.852	9.651
	MA	MA	210	5	3.8048	2.4195	4.0142	4.8837	-1.113	8.541	0.69906
	N	N	322	17	3.3921	2.2216	3.2525	4.381	-0.903	7.422	0.09592
	Kier1 shape index
	Hit_Status	Hit_Status	Total Count	Outlier Count	Mean Value	1st Quartile	Median	3rd Quartile	Lower Adjacent Limit	Upper Adjacent Limit	p-Value
	A	A	284	13	24.507	18.127	23.659	28.106	9.2422	42.602	0.21869
	CAD	CAD	27	0	19.642	15.39	19.326	22.68	13.432	28.019	0
	HA (ref)	HA (ref)	219	9	25.473	20.384	24.271	30.354	9.551	45.169
	MA	MA	210	14	25.718	19.075	23.728	28.569	9.551	42.413	0.79757
	N	N	322	8	20.115	15.879	18.781	23.728	6.6942	34.848	0
	Density
	Hit_Status	Hit_Status	Total Count	Outlier Count	Mean Value	1st Quartile	Median	3rd Quartile	Lower Adjacent Limit	Upper Adjacent Limit	p-Value
	A	A	284	7	0.81059	0.77171	0.80349	0.83971	0.68831	0.9406	0.56498
	CAD	CAD	27	2	0.84335	0.7975	0.83954	0.8661	0.74739	0.95484	0.03211
	HA (ref)	HA (ref)	219	3	0.81396	0.77117	0.79911	0.85813	0.66748	0.98834
	MA	MA	210	5	0.81634	0.77885	0.81025	0.84853	0.67751	0.94107	0.68472
	N	N	322	8	0.8099	0.76523	0.8056	0.84345	0.64828	0.95837	0.49672
	Number of rotatable bonds
	Hit_Status	Hit_Status	Total Count	Outlier Count	Mean Value	1st Quartile	Median	3rd Quartile	Lower Adjacent Limit	Upper Adjacent Limit	p-Value
	A	A	284	24	5.25	2	4	6	0	12	0.00944
	CAD	CAD	27	0	4.9259	2	5	7	0	11	0.24672
	HA (ref)	HA (ref)	219	13	4.1461	1	3	5	0	11
	MA	MA	210	13	5.4429	2	4	7	0	13	0.00466
	N	N	322	13	4.0031	1	3	5	0	11	0.67541
	apol_atomic polarizability
	Hit_Status	Hit_Status	Total Count	Outlier Count	Mean Value	1st Quartile	Median	3rd Quartile	Lower Adjacent Limit	Upper Adjacent Limit	p-Value
	A	A	284	12	69.197	54.859	65.326	79.645	23.334	116.29	0.01468
	CAD	CAD	27	0	55.431	46.543	52.6	64.119	36.368	83.337	0
	HA (ref)	HA (ref)	219	9	74.518	58.747	70.576	87.347	25.277	124.63
	MA	MA	210	10	70.921	53.899	65.885	80.459	24.758	117.1	0.16373
	N	N	322	11	56.808	42.509	54.232	66.333	17.471	101.14	0
	LE
	Hit_Status	Hit_Status	Total Count	Outlier Count	Mean Value	1st Quartile	Median	3rd Quartile	Lower Adjacent Limit	Upper Adjacent Limit	p-Value
	A	A	284	8	0.41441	0.34041	0.39531	0.48304	0.1531	0.67625	0.00617
	HA (ref)	HA (ref)	219	11	0.45118	0.34371	0.42721	0.50959	0.17502	0.75813
	MA	MA	210	3	0.38742	0.32227	0.36911	0.46069	0.12852	0.65567	1e-05
	N	N	322	13	0.43671	0.33422	0.41434	0.4917	0.16314	0.713	0.29339
	LLE
	Hit_Status	Hit_Status	Total Count	Outlier Count	Mean Value	1st Quartile	Median	3rd Quartile	Lower Adjacent Limit	Upper Adjacent Limit	p-Value
	A	A	284	3	4.5854	2.7311	4.7983	6.4386	-1.7506	10.784	0
	HA (ref)	HA (ref)	219	2	6.5147	4.3483	6.0269	8.1904	-0.17549	13.588
	MA	MA	210	1	4.2256	2.513	4.2922	5.9902	-1.7275	9.406	0
	N	N	322	8	4.0653	2.8248	4.1693	5.2361	-0.78565	8.5997	0
	LELP
	Hit_Status	Hit_Status	Total Count	Outlier Count	Mean Value	1st Quartile	Median	3rd Quartile	Lower Adjacent Limit	Upper Adjacent Limit	p-Value
	A	A	284	6	11.466	4.6752	8.8389	16.41	-7.9538	32.7	0.00161
	HA (ref)	HA (ref)	219	3	8.9372	3.1016	7.3887	13.932	-10.879	29.591
	MA	MA	210	3	11.812	4.8356	9.9053	16.664	-9.0577	33.733	0.00133
	N	N	322	15	9.0899	4.4678	7.3228	11.687	-5.4079	22.156	0.82185
	Aromatics rings
	Hit_Status	Hit_Status	Total Count	Outlier Count	Mean Value	1st Quartile	Median	3rd Quartile	Lower Adjacent Limit	Upper Adjacent Limit	p-Value
	A	A	284	0	1.4507	0	1	2	0	5	0.08001
	CAD	CAD	27	3	1.7407	1	2	2	0	3	0.82108
	HA (ref)	HA (ref)	219	0	1.6804	0	1	3	0	6
	MA	MA	210	3	1.4857	0	2	2	0	5	0.15705
	N	N	322	0	1.3851	0	2	2	0	5	0.01783
